# Supplementary material for: Functional diversification of Paramecium Ku80 paralogs safeguards genome integrity during precise programmed DNA elimination
Source: PLoS Genet. 2020 Apr 16;16(4):e1008723. doi: 10.1371/journal.pgen.1008723 (PMC7161955; doi:10.1371/journal.pgen.1008723)
Supplement: S3 File — (XLSX) [file pgen.1008723.s019.xlsx]

## Sheet: IES Retention Score
ID	RETENTION_SCORE_ND7_RNAi	RETENTION_SCORE_KU80c_RNAi_r1	SIGNIFICANT_KU80c_RNAi_r1	RETENTION_SCORE_KU80c_RNAi_r2	SIGNIFICANT_KU80c_RNAi_r2	RETENTION_SCORE_Ku80ca-r1	SIGNIFICANT_Ku80ca-r1	RETENTION_SCORE_Ku80ca-r2	SIGNIFICANT_Ku80ca-r2	RETENTION_SCORE_Ku80c-r1	SIGNIFICANT_Ku80c-r1	RETENTION_SCORE_Ku80c-r2	SIGNIFICANT_Ku80c-r2	RETENTION_SCORE_Ku80ac-r1	SIGNIFICANT_Ku80ac-r1	RETENTION_SCORE_Ku80a-r1	SIGNIFICANT_Ku80a-r1
IESPGM.PTET51.1.1.10090	0.00955	0.06715	TRUE	0.18655	TRUE	0.00545	FALSE	0.009	FALSE	0.01265	FALSE	0.00855	FALSE	0.0496	FALSE	0.24405	TRUE
IESPGM.PTET51.1.1.101676	0.00425	0.04995	FALSE	0.0806	TRUE	0	FALSE	0.0228	FALSE	0	FALSE	0	FALSE	0.10395	TRUE	0.19755	TRUE
IESPGM.PTET51.1.1.108826	0	0.0422	FALSE	0.13085	TRUE	0	FALSE	0	FALSE	0	FALSE	0	FALSE	0.08025	FALSE	0.2402	TRUE
IESPGM.PTET51.1.1.109884	0.0076	0.0352	FALSE	0.08935	TRUE	0	FALSE	0.00445	FALSE	0	FALSE	0.00495	FALSE	0.15425	TRUE	0.21385	TRUE
IESPGM.PTET51.1.1.111554	0.0068	0.0399	FALSE	0.0829	TRUE	0	FALSE	0	FALSE	0.0076	FALSE	0	FALSE	0.026	FALSE	0.16865	TRUE
IESPGM.PTET51.1.1.115080	0.00425	0.1136	TRUE	0.15	TRUE	0	FALSE	0.005	FALSE	0	FALSE	0.0113	FALSE	0.0562	FALSE	0.16765	TRUE
IESPGM.PTET51.1.1.11576	0	0.1445	TRUE	0.1559	TRUE	0.00575	FALSE	0.0044	FALSE	0.00745	FALSE	0.02165	FALSE	0.12645	TRUE	0.19735	TRUE
IESPGM.PTET51.1.1.118599	0.01755	0.1793	TRUE	0.1703	TRUE	0.00745	FALSE	0.0039	FALSE	0.00835	FALSE	0.07405	FALSE	0.1462	TRUE	0.20625	TRUE
IESPGM.PTET51.1.1.119174	0	0.06245	TRUE	0.08445	TRUE	0	FALSE	0.00465	FALSE	0	FALSE	0	FALSE	0.0403	FALSE	0.20375	TRUE
IESPGM.PTET51.1.1.119417	0.0043	0.139	TRUE	0.11735	TRUE	0	FALSE	0.00465	FALSE	0	FALSE	0.0543	FALSE	0.1232	TRUE	0.19035	TRUE
IESPGM.PTET51.1.1.119626	0	0.24255	TRUE	0.1491	TRUE	0	FALSE	0	FALSE	0.00895	FALSE	0.1136	TRUE	0.15425	TRUE	0.24825	TRUE
IESPGM.PTET51.1.1.121390	0	0.2032	TRUE	0.1346	TRUE	0	FALSE	0	FALSE	0	FALSE	0.0218	FALSE	0.11745	TRUE	0.2205	TRUE
IESPGM.PTET51.1.1.122763	0	0.093	TRUE	0.1093	TRUE	0	FALSE	0.0045	FALSE	0.0077	FALSE	0.0143	FALSE	0.01785	FALSE	0.27245	TRUE
IESPGM.PTET51.1.1.12301	0.0064	0.1034	TRUE	0.1489	TRUE	0	FALSE	0	FALSE	0	FALSE	0.0092	FALSE	0.0554	FALSE	0.1442	TRUE
IESPGM.PTET51.1.1.123346	0.00395	0.18895	TRUE	0.1032	TRUE	0	FALSE	0.00425	FALSE	0	FALSE	0.05255	TRUE	0.2171	TRUE	0.15695	TRUE
IESPGM.PTET51.1.1.124307	0	0.14345	TRUE	0.21355	TRUE	0.0066	FALSE	0	FALSE	0	FALSE	0.0091	FALSE	0.14835	TRUE	0.1771	TRUE
IESPGM.PTET51.1.1.124760	0	0.1031	TRUE	0.1696	TRUE	0	FALSE	0	FALSE	0.0066	FALSE	0.013	FALSE	0.15955	TRUE	0.13735	TRUE
IESPGM.PTET51.1.1.125316	0	0.03675	FALSE	0.04265	FALSE	0	FALSE	0	FALSE	0.0164	FALSE	0	FALSE	0	FALSE	0.1354	TRUE
IESPGM.PTET51.1.1.126537	0	0.11475	TRUE	0.14395	TRUE	0	FALSE	0	FALSE	0	FALSE	0.01165	FALSE	0.0897	TRUE	0.18435	TRUE
IESPGM.PTET51.1.1.127572	0.0074	0.0921	TRUE	0.1535	TRUE	0.0061	FALSE	0.01695	FALSE	0	FALSE	0.0185	FALSE	0.1427	TRUE	0.1695	TRUE
IESPGM.PTET51.1.1.128934	0.0168	0.0738	FALSE	0.15905	TRUE	0	FALSE	0	FALSE	0	FALSE	0.00855	FALSE	0.05615	FALSE	0.1655	TRUE
IESPGM.PTET51.1.1.129746	0.0083	0.0357	FALSE	0.1063	TRUE	0	FALSE	0.00455	FALSE	0	FALSE	0.00515	FALSE	0.2105	TRUE	0.16685	TRUE
IESPGM.PTET51.1.1.129963	0.0076	0.1386	TRUE	0.0795	TRUE	0	FALSE	0.0185	FALSE	0	FALSE	0.0049	FALSE	0.2538	TRUE	0.2293	TRUE
IESPGM.PTET51.1.1.130250	0.0038	0.06535	TRUE	0.1136	TRUE	0	FALSE	0	FALSE	0	FALSE	0	FALSE	0.1259	TRUE	0.22845	TRUE
IESPGM.PTET51.1.1.130951	0.00425	0.2441	TRUE	0.1834	TRUE	0	FALSE	0	FALSE	0	FALSE	0.0273	FALSE	0.1404	TRUE	0.25125	TRUE
IESPGM.PTET51.1.1.131682	0	0.16005	TRUE	0.129	TRUE	0	FALSE	0.00505	FALSE	0.0172	FALSE	0.08415	TRUE	0.147	TRUE	0.18575	TRUE
IESPGM.PTET51.1.1.132477	0	0.1121	TRUE	0.16255	TRUE	0.00635	FALSE	0	FALSE	0	FALSE	0.0088	FALSE	0.0612	FALSE	0.25175	TRUE
IESPGM.PTET51.1.1.136088	0	0.0524	TRUE	0.1243	TRUE	0	FALSE	0.00765	FALSE	0	FALSE	0.0042	FALSE	0.1225	TRUE	0.18405	TRUE
IESPGM.PTET51.1.1.137135	0.027	0.16515	TRUE	0.157	TRUE	0.00635	FALSE	0.0097	FALSE	0	FALSE	0.0091	FALSE	0.15135	TRUE	0.18845	TRUE
IESPGM.PTET51.1.1.137853	0.0035	0.2035	TRUE	0.12085	TRUE	0	FALSE	0.0044	FALSE	0	FALSE	0.0357	FALSE	0.1152	TRUE	0.2017	TRUE
IESPGM.PTET51.1.1.141229	0.0095	0.1591	TRUE	0.16845	TRUE	0	FALSE	0.01355	FALSE	0.0161	FALSE	0.0838	FALSE	0.15145	TRUE	0.1803	TRUE
IESPGM.PTET51.1.1.141311	0	0.11025	TRUE	0.124	TRUE	0.00745	FALSE	0	FALSE	0.00735	FALSE	0.00555	FALSE	0.0774	TRUE	0.2508	TRUE
IESPGM.PTET51.1.1.142964	0	0.1911	TRUE	0.1456	TRUE	0.0186	FALSE	0.00835	FALSE	0	FALSE	0.0609	FALSE	0.10665	TRUE	0.13435	TRUE
IESPGM.PTET51.1.1.145486	0	0.1772	TRUE	0.0763	TRUE	0	FALSE	0.0105	FALSE	0.0141	FALSE	0.02165	FALSE	0.24175	TRUE	0.12825	TRUE
IESPGM.PTET51.1.1.14597	0.00355	0.09805	TRUE	0.1479	TRUE	0.0059	FALSE	0.00425	FALSE	0	FALSE	0	FALSE	0.025	FALSE	0.19455	TRUE
IESPGM.PTET51.1.1.146143	0	0.1573	TRUE	0.14425	TRUE	0	FALSE	0	FALSE	0	FALSE	0.0183	FALSE	0.0664	TRUE	0.1558	TRUE
IESPGM.PTET51.1.1.146252	0	0.1741	TRUE	0.1368	TRUE	0	FALSE	0	FALSE	0	FALSE	0.0531	FALSE	0.09625	TRUE	0.1674	TRUE
IESPGM.PTET51.1.1.146491	0.01505	0.17365	TRUE	0.1236	TRUE	0	FALSE	0	FALSE	0.01725	FALSE	0.0692	FALSE	0.1167	FALSE	0.22265	TRUE
IESPGM.PTET51.1.1.146818	0.0036	0.15115	TRUE	0.15985	TRUE	0	FALSE	0	FALSE	0	FALSE	0.03035	FALSE	0.1489	TRUE	0.1613	TRUE
IESPGM.PTET51.1.1.147374	0	0.15075	TRUE	0.10505	TRUE	0	FALSE	0.0044	FALSE	0	FALSE	0.02365	FALSE	0.1586	TRUE	0.2126	TRUE
IESPGM.PTET51.1.1.147642	0.00695	0.1753	TRUE	0.11395	TRUE	0	FALSE	0	FALSE	0	FALSE	0.03665	FALSE	0.1288	TRUE	0.15545	TRUE
IESPGM.PTET51.1.1.147982	0.0118	0.2287	TRUE	0.1594	TRUE	0.0494	FALSE	0.1477	TRUE	0.0189	FALSE	0.1201	TRUE	0.16855	TRUE	0.14125	TRUE
IESPGM.PTET51.1.1.148173	0	0.18615	TRUE	0.14625	TRUE	0.00735	FALSE	0	FALSE	0	FALSE	0	FALSE	0.1458	TRUE	0.2526	TRUE
IESPGM.PTET51.1.1.148232	0	0.21645	TRUE	0.17365	TRUE	0	FALSE	0	FALSE	0	FALSE	0.0556	FALSE	0.1488	TRUE	0.18785	TRUE
IESPGM.PTET51.1.1.148343	0	0.14275	TRUE	0.19745	TRUE	0	FALSE	0	FALSE	0	FALSE	0.0476	FALSE	0.23115	TRUE	0.2084	TRUE
IESPGM.PTET51.1.1.14846	0.0153	0.1481	TRUE	0.15495	TRUE	0	FALSE	0	FALSE	0	FALSE	0.0471	FALSE	0.1504	TRUE	0.18715	TRUE
IESPGM.PTET51.1.1.148878	0	0.18415	TRUE	0.1767	TRUE	0	FALSE	0.0103	FALSE	0	FALSE	0.052	FALSE	0.23885	TRUE	0.1499	TRUE
IESPGM.PTET51.1.1.149209	0.00335	0.24405	TRUE	0.1084	TRUE	0	FALSE	0	FALSE	0	FALSE	0.03695	FALSE	0.1289	TRUE	0.1823	TRUE
IESPGM.PTET51.1.1.150440	0.0078	0.18045	TRUE	0.14155	TRUE	0.0064	FALSE	0	FALSE	0	FALSE	0.09115	TRUE	0.22205	TRUE	0.21795	TRUE
IESPGM.PTET51.1.1.150580	0.00895	0.23305	TRUE	0.1577	TRUE	0.08595	FALSE	0.0769	FALSE	0.02555	FALSE	0.13585	TRUE	0.17885	TRUE	0.1926	TRUE
IESPGM.PTET51.1.1.150658	0.0081	0.19995	TRUE	0.14245	TRUE	0.07775	FALSE	0.061	FALSE	0	FALSE	0.101	FALSE	0.2316	TRUE	0.1724	TRUE
IESPGM.PTET51.1.1.150865	0.0088	0.10295	TRUE	0.16495	TRUE	0.0123	FALSE	0	FALSE	0	FALSE	0.0056	FALSE	0.1127	TRUE	0.1428	TRUE
IESPGM.PTET51.1.1.151561	0.0139	0.18435	TRUE	0.146	TRUE	0	FALSE	0.0096	FALSE	0.00705	FALSE	0.0737	FALSE	0.1094	FALSE	0.19735	TRUE
IESPGM.PTET51.1.1.152041	0.0071	0.1809	TRUE	0.1224	TRUE	0	FALSE	0	FALSE	0	FALSE	0	FALSE	0.15175	TRUE	0.19795	TRUE
IESPGM.PTET51.1.1.152370	0.0082	0.1235	TRUE	0.1307	TRUE	0	FALSE	0	FALSE	0.00845	FALSE	0	FALSE	0.0958	TRUE	0.09925	TRUE
IESPGM.PTET51.1.1.152427	0	0.0712	TRUE	0.14135	TRUE	0.00835	FALSE	0.03345	FALSE	0	FALSE	0.0115	FALSE	0.13955	TRUE	0.103	TRUE
IESPGM.PTET51.1.1.152656	0.0118	0.15295	TRUE	0.1503	TRUE	0	FALSE	0.01055	FALSE	0	FALSE	0.0414	FALSE	0.1308	TRUE	0.2014	TRUE
IESPGM.PTET51.1.1.156572	0	0.112	TRUE	0.13195	TRUE	0	FALSE	0	FALSE	0	FALSE	0.04575	FALSE	0.1493	TRUE	0.1874	TRUE
IESPGM.PTET51.1.1.15769	0.007	0.1147	TRUE	0.13545	TRUE	0.0066	FALSE	0.0047	FALSE	0	FALSE	0.0378	FALSE	0.1613	TRUE	0.15555	TRUE
IESPGM.PTET51.1.1.158730	0.0135	0.1561	TRUE	0.1388	TRUE	0	FALSE	0.0104	FALSE	0.0091	FALSE	0.0634	FALSE	0.1588	TRUE	0.20425	TRUE
IESPGM.PTET51.1.1.160338	0	0.21265	TRUE	0.1644	TRUE	0	FALSE	0.0049	FALSE	0	FALSE	0.02745	FALSE	0.1608	TRUE	0.2309	TRUE
IESPGM.PTET51.1.1.161849	0	0.10135	TRUE	0.13615	TRUE	0	FALSE	0	FALSE	0.00705	FALSE	0	FALSE	0.246	TRUE	0.2442	TRUE
IESPGM.PTET51.1.1.16535	0	0.1638	TRUE	0.18355	TRUE	0.00735	FALSE	0.00945	FALSE	0.00715	FALSE	0.04165	FALSE	0.1948	TRUE	0.1977	TRUE
IESPGM.PTET51.1.1.165744	0.0034	0.25575	TRUE	0.1245	TRUE	0	FALSE	0.0047	FALSE	0	FALSE	0.06395	TRUE	0.2255	TRUE	0.14605	TRUE
IESPGM.PTET51.1.1.168891	0.00775	0.173	TRUE	0.0991	TRUE	0.00675	FALSE	0.0211	FALSE	0.0076	FALSE	0.07905	TRUE	0.1751	TRUE	0.1538	TRUE
IESPGM.PTET51.1.1.169642	0.0073	0.1235	TRUE	0.08815	TRUE	0.00725	FALSE	0.00515	FALSE	0	FALSE	0.0196	FALSE	0.2081	TRUE	0.1844	TRUE
IESPGM.PTET51.1.1.170454	0.0176	0.111	TRUE	0.20725	TRUE	0	FALSE	0	FALSE	0	FALSE	0.027	FALSE	0.07935	FALSE	0.15175	TRUE
IESPGM.PTET51.1.1.171905	0	0.1034	TRUE	0.1361	TRUE	0.0091	FALSE	0	FALSE	0	FALSE	0.0094	FALSE	0.0894	TRUE	0.1621	TRUE
IESPGM.PTET51.1.1.173557	0.01235	0.05145	TRUE	0.1344	TRUE	0.01755	FALSE	0.00835	FALSE	0	FALSE	0	FALSE	0.12485	TRUE	0.14725	TRUE
IESPGM.PTET51.1.1.174130	0.0085	0.1085	TRUE	0.1191	TRUE	0.0123	FALSE	0	FALSE	0	FALSE	0	FALSE	0.09035	TRUE	0.2349	TRUE
IESPGM.PTET51.1.1.174469	0	0.07385	TRUE	0.10305	TRUE	0	FALSE	0.00415	FALSE	0	FALSE	0.026	FALSE	0.1636	TRUE	0.14435	TRUE
IESPGM.PTET51.1.1.175345	0.0075	0.17365	TRUE	0.1391	TRUE	0	FALSE	0.0093	FALSE	0	FALSE	0.03605	FALSE	0.14875	TRUE	0.1875	TRUE
IESPGM.PTET51.1.1.176400	0.0035	0.04525	FALSE	0.06495	TRUE	0	FALSE	0	FALSE	0	FALSE	0.0044	FALSE	0.05025	FALSE	0.2031	TRUE
IESPGM.PTET51.1.1.176766	0.0036	0.15595	TRUE	0.11485	TRUE	0.00635	FALSE	0.00405	FALSE	0	FALSE	0.0043	FALSE	0.0764	TRUE	0.18805	TRUE
IESPGM.PTET51.1.1.17767	0	0.06605	TRUE	0.0877	TRUE	0	FALSE	0	FALSE	0.00895	FALSE	0	FALSE	0.18755	TRUE	0.1943	TRUE
IESPGM.PTET51.1.1.177869	0.0043	0.10805	TRUE	0.1611	TRUE	0.0132	FALSE	0	FALSE	0.00675	FALSE	0.0143	FALSE	0.15555	TRUE	0.2563	TRUE
IESPGM.PTET51.1.1.178285	0	0.15685	TRUE	0.10215	TRUE	0	FALSE	0.0047	FALSE	0.00805	FALSE	0.09995	TRUE	0.2086	TRUE	0.17665	TRUE
IESPGM.PTET51.1.1.182206	0	0.1525	TRUE	0.113	TRUE	0.0154	FALSE	0.0115	FALSE	0	FALSE	0.01655	FALSE	0.02	FALSE	0.15655	TRUE
IESPGM.PTET51.1.1.182353	0	0.1533	TRUE	0.0896	TRUE	0.0058	FALSE	0	FALSE	0	FALSE	0.0099	FALSE	0.0938	TRUE	0.1751	TRUE
IESPGM.PTET51.1.1.184226	0	0.045	FALSE	0.1153	TRUE	0	FALSE	0.0089	FALSE	0	FALSE	0	FALSE	0.07065	TRUE	0.17005	TRUE
IESPGM.PTET51.1.1.184551	0.0068	0.2036	TRUE	0.1438	TRUE	0	FALSE	0.009	FALSE	0	FALSE	0.0484	FALSE	0.23535	TRUE	0.2379	TRUE
IESPGM.PTET51.1.1.184795	0.0076	0.15415	TRUE	0.17015	TRUE	0.0137	FALSE	0	FALSE	0	FALSE	0.02845	FALSE	0.17165	TRUE	0.1521	TRUE
IESPGM.PTET51.1.1.185140	0.00325	0.2131	TRUE	0.14275	TRUE	0.0387	FALSE	0.0093	FALSE	0.0167	FALSE	0.0773	FALSE	0.16635	TRUE	0.13095	TRUE
IESPGM.PTET51.1.1.185409	0	0.1311	TRUE	0.1268	TRUE	0	FALSE	0	FALSE	0.02255	FALSE	0.00475	FALSE	0.15585	TRUE	0.1687	TRUE
IESPGM.PTET51.1.1.185855	0.00785	0.11705	TRUE	0.128	TRUE	0.0076	FALSE	0	FALSE	0.00705	FALSE	0.0171	FALSE	0.0993	TRUE	0.23065	TRUE
IESPGM.PTET51.1.1.186638	0.0075	0.1903	TRUE	0.12805	TRUE	0	FALSE	0.00785	FALSE	0	FALSE	0.04565	FALSE	0.1398	TRUE	0.1522	TRUE
IESPGM.PTET51.1.1.186674	0.0108	0.14275	TRUE	0.1391	TRUE	0.01495	FALSE	0.009	FALSE	0	FALSE	0.0514	FALSE	0.09195	FALSE	0.20345	TRUE
IESPGM.PTET51.1.1.186818	0.0137	0.0807	FALSE	0.13	TRUE	0.0076	FALSE	0.01105	FALSE	0	FALSE	0.0046	FALSE	0.1111	TRUE	0.1621	TRUE
IESPGM.PTET51.1.1.188470	0.01225	0.02345	FALSE	0.09085	TRUE	0	FALSE	0.0044	FALSE	0	FALSE	0	FALSE	0.0076	FALSE	0.15125	TRUE
IESPGM.PTET51.1.1.189128	0.01225	0.0476	FALSE	0.0936	TRUE	0.0066	FALSE	0	FALSE	0	FALSE	0.00465	FALSE	0.19275	TRUE	0.2125	TRUE
IESPGM.PTET51.1.1.18919	0.0076	0.0408	FALSE	0.08785	TRUE	0	FALSE	0.0049	FALSE	0	FALSE	0.0049	FALSE	0.036	FALSE	0.20725	TRUE
IESPGM.PTET51.1.1.189238	0.0085	0.19835	TRUE	0.1318	TRUE	0.98605	TRUE	0.9073	TRUE	0	FALSE	0.14415	TRUE	0.9718	TRUE	0.9395	TRUE
IESPGM.PTET51.1.1.189959	0.0261	0.0941	FALSE	0.12095	TRUE	0	FALSE	0	FALSE	0	FALSE	0	FALSE	0.1048	FALSE	0.2542	TRUE
IESPGM.PTET51.1.1.190052	0.0078	0.08625	TRUE	0.0803	TRUE	0	FALSE	0	FALSE	0	FALSE	0.0088	FALSE	0.0715	FALSE	0.12135	TRUE
IESPGM.PTET51.1.1.190449	0	0.0881	TRUE	0.08615	TRUE	0	FALSE	0.00375	FALSE	0.0086	FALSE	0.0287	FALSE	0.06835	TRUE	0.20545	TRUE
IESPGM.PTET51.1.1.191018	0	0.17875	TRUE	0.14395	TRUE	0	FALSE	0	FALSE	0	FALSE	0.07175	FALSE	0.14785	TRUE	0.1806	TRUE
IESPGM.PTET51.1.1.191133	0.0042	0.1399	TRUE	0.1138	TRUE	0	FALSE	0	FALSE	0	FALSE	0	FALSE	0.1167	TRUE	0.13205	TRUE
IESPGM.PTET51.1.1.191860	0.00355	0.1643	TRUE	0.15775	TRUE	0.00805	FALSE	0.02365	FALSE	0	FALSE	0.0416	FALSE	0.0634	FALSE	0.15995	TRUE
IESPGM.PTET51.1.1.193032	0.0046	0.21185	TRUE	0.1271	TRUE	0	FALSE	0	FALSE	0	FALSE	0.033	FALSE	0.08495	FALSE	0.13815	TRUE
IESPGM.PTET51.1.1.194731	0	0.13775	TRUE	0.15135	TRUE	0.0056	FALSE	0.0045	FALSE	0.02355	FALSE	0.0829	FALSE	0.10785	TRUE	0.1809	TRUE
IESPGM.PTET51.1.1.194985	0.0041	0.1105	TRUE	0.14475	TRUE	0.00745	FALSE	0	FALSE	0	FALSE	0.0236	FALSE	0.04855	FALSE	0.15525	TRUE
IESPGM.PTET51.1.1.195600	0	0.10855	TRUE	0.127	TRUE	0.00705	FALSE	0.0118	FALSE	0	FALSE	0.04145	FALSE	0.1888	TRUE	0.16775	TRUE
IESPGM.PTET51.1.1.195940	0.00375	0.0307	FALSE	0.05375	TRUE	0	FALSE	0	FALSE	0.0192	FALSE	0	FALSE	0.0884	TRUE	0.1241	TRUE
IESPGM.PTET51.1.1.1964	0.0347	0.1868	TRUE	0.21895	TRUE	0.03335	FALSE	0.0114	FALSE	0.03775	FALSE	0.1554	FALSE	0.1663	TRUE	0.18915	TRUE
IESPGM.PTET51.1.1.196915	0.0081	0.0654	FALSE	0.12085	TRUE	0.00715	FALSE	0	FALSE	0	FALSE	0.0193	FALSE	0.1204	TRUE	0.22445	TRUE
IESPGM.PTET51.1.1.198130	0.0089	0.2116	TRUE	0.1077	TRUE	0.0225	FALSE	0	FALSE	0	FALSE	0.01605	FALSE	0.1393	TRUE	0.17165	TRUE
IESPGM.PTET51.1.1.198337	0.00405	0.04785	FALSE	0.066	TRUE	0	FALSE	0.0058	FALSE	0.01725	FALSE	0.00685	FALSE	0.07985	TRUE	0.12215	TRUE
IESPGM.PTET51.1.1.198437	0.0035	0.13885	TRUE	0.1515	TRUE	0	FALSE	0	FALSE	0.00945	FALSE	0.0207	FALSE	0.1103	TRUE	0.17295	TRUE
IESPGM.PTET51.1.1.198878	0.0038	0.05685	TRUE	0.0787	TRUE	0.00665	FALSE	0.0076	FALSE	0.0182	FALSE	0.0171	FALSE	0.16795	TRUE	0.17295	TRUE
IESPGM.PTET51.1.1.199132	0.0085	0.0753	TRUE	0.1062	TRUE	0	FALSE	0.0097	FALSE	0.00925	FALSE	0.0065	FALSE	0.1612	TRUE	0.1429	TRUE
IESPGM.PTET51.1.1.199706	0	0.01235	FALSE	0.05975	TRUE	0	FALSE	0	FALSE	0	FALSE	0.0102	FALSE	0.1295	TRUE	0.18715	TRUE
IESPGM.PTET51.1.1.200712	0.0182	0.0345	FALSE	0.12545	TRUE	0	FALSE	0.00765	FALSE	0	FALSE	0.0089	FALSE	0.1491	TRUE	0.0972	FALSE
IESPGM.PTET51.1.1.200750	0.0251	0.03055	FALSE	0.1179	TRUE	0	FALSE	0.0139	FALSE	0.00835	FALSE	0.0211	FALSE	0.14515	TRUE	0.1063	FALSE
IESPGM.PTET51.1.1.200838	0.0077	0.1353	TRUE	0.14385	TRUE	0.00795	FALSE	0.03315	FALSE	0	FALSE	0.04585	FALSE	0.0476	FALSE	0.1654	TRUE
IESPGM.PTET51.1.1.200885	0.00345	0.15845	TRUE	0.15405	TRUE	0	FALSE	0.04485	FALSE	0	FALSE	0.10265	TRUE	0.16165	TRUE	0.1838	TRUE
IESPGM.PTET51.1.1.200929	0	0.1724	TRUE	0.11485	TRUE	0	FALSE	0.0081	FALSE	0	FALSE	0.025	FALSE	0.18185	TRUE	0.15955	TRUE
IESPGM.PTET51.1.1.201284	0.00415	0.05475	FALSE	0.1287	TRUE	0	FALSE	0	FALSE	0	FALSE	0	FALSE	0.04845	FALSE	0.1977	TRUE
IESPGM.PTET51.1.1.201462	0.00375	0.19245	TRUE	0.1053	TRUE	0	FALSE	0.009	FALSE	0	FALSE	0.0133	FALSE	0.20945	TRUE	0.0952	TRUE
IESPGM.PTET51.1.1.206309	0.00465	0.2057	TRUE	0.1703	TRUE	0	FALSE	0.0046	FALSE	0	FALSE	0.00395	FALSE	0.1281	TRUE	0.19525	TRUE
IESPGM.PTET51.1.1.207275	0.0133	0.1796	TRUE	0.17405	TRUE	0	FALSE	0	FALSE	0.0175	FALSE	0.07695	FALSE	0.13825	TRUE	0.17195	TRUE
IESPGM.PTET51.1.1.207302	0	0.1328	TRUE	0.232	TRUE	0	FALSE	0	FALSE	0.0239	FALSE	0.0215	FALSE	0.11685	TRUE	0.16935	TRUE
IESPGM.PTET51.1.1.208255	0.0037	0.2281	TRUE	0.1452	TRUE	0	FALSE	0	FALSE	0.0078	FALSE	0.01255	FALSE	0.1583	TRUE	0.13635	TRUE
IESPGM.PTET51.1.1.208458	0.0039	0.1524	TRUE	0.1156	TRUE	0	FALSE	0.0053	FALSE	0	FALSE	0.04505	FALSE	0.1639	TRUE	0.1751	TRUE
IESPGM.PTET51.1.1.208916	0	0.14555	TRUE	0.1306	TRUE	0	FALSE	0	FALSE	0	FALSE	0.10505	TRUE	0.0948	TRUE	0.1529	TRUE
IESPGM.PTET51.1.1.209155	0	0.15445	TRUE	0.11105	TRUE	0.0156	FALSE	0.0127	FALSE	0	FALSE	0.08445	TRUE	0.1519	TRUE	0.2273	TRUE
IESPGM.PTET51.1.1.209673	0	0.07605	TRUE	0.0757	TRUE	0	FALSE	0	FALSE	0.0076	FALSE	0	FALSE	0.11215	TRUE	0.1083	TRUE
IESPGM.PTET51.1.1.209809	0.0139	0.20845	TRUE	0.1158	TRUE	0	FALSE	0.0078	FALSE	0	FALSE	0.0192	FALSE	0.11775	TRUE	0.0884	FALSE
IESPGM.PTET51.1.1.209894	0	0.16205	TRUE	0.0821	TRUE	0	FALSE	0.0092	FALSE	0	FALSE	0.02905	FALSE	0.10185	TRUE	0.121	TRUE
IESPGM.PTET51.1.1.210391	0	0.0892	TRUE	0.1368	TRUE	0	FALSE	0	FALSE	0	FALSE	0.0083	FALSE	0.04315	FALSE	0.1386	TRUE
IESPGM.PTET51.1.1.210544	0	0.13005	TRUE	0.097	TRUE	0.0086	FALSE	0	FALSE	0	FALSE	0.0082	FALSE	0.0948	TRUE	0.15485	TRUE
IESPGM.PTET51.1.1.210810	0.0116	0.15785	TRUE	0.1085	TRUE	0.0127	FALSE	0.00355	FALSE	0	FALSE	0.06695	FALSE	0.212	TRUE	0.2063	TRUE
IESPGM.PTET51.1.1.210955	0.0119	0.16255	TRUE	0.1111	TRUE	0.00675	FALSE	0	FALSE	0	FALSE	0.0241	FALSE	0.1996	TRUE	0.1936	TRUE
IESPGM.PTET51.1.1.211017	0.01315	0.1739	TRUE	0.107	TRUE	0.006	FALSE	0.0088	FALSE	0	FALSE	0.0045	FALSE	0.1999	TRUE	0.1875	TRUE
IESPGM.PTET51.1.1.211037	0.0179	0.177	TRUE	0.1297	TRUE	0.013	FALSE	0	FALSE	0	FALSE	0.01535	FALSE	0.19175	TRUE	0.18405	TRUE
IESPGM.PTET51.1.1.211306	0.00425	0.3191	TRUE	0.08615	TRUE	0	FALSE	0.01295	FALSE	0	FALSE	0.02345	FALSE	0.1795	TRUE	0.17645	TRUE
IESPGM.PTET51.1.1.211573	0.0038	0.1311	TRUE	0.0978	TRUE	0	FALSE	0.0115	FALSE	0	FALSE	0.01605	FALSE	0.1081	TRUE	0.2381	TRUE
IESPGM.PTET51.1.1.211976	0.00435	0.1608	TRUE	0.1176	TRUE	0.00725	FALSE	0	FALSE	0	FALSE	0.0303	FALSE	0.17125	TRUE	0.19655	TRUE
IESPGM.PTET51.1.1.212029	0	0.153	TRUE	0.1174	TRUE	0.00875	FALSE	0.00485	FALSE	0.0139	FALSE	0.0852	TRUE	0.18195	TRUE	0.2215	TRUE
IESPGM.PTET51.1.1.212111	0.0085	0.1837	TRUE	0.16235	TRUE	0.0172	FALSE	0	FALSE	0	FALSE	0.0194	FALSE	0.12865	TRUE	0.16845	TRUE
IESPGM.PTET51.1.1.212270	0.0077	0.1913	TRUE	0.11675	TRUE	0	FALSE	0.0042	FALSE	0	FALSE	0.0362	FALSE	0.1261	TRUE	0.14425	TRUE
IESPGM.PTET51.1.1.212322	0.0045	0.2039	TRUE	0.08855	TRUE	0	FALSE	0	FALSE	0	FALSE	0	FALSE	0.16755	TRUE	0.11885	TRUE
IESPGM.PTET51.1.1.212629	0.0101	0.0789	TRUE	0.1008	TRUE	0	FALSE	0.01045	FALSE	0.00875	FALSE	0.00335	FALSE	0.1156	TRUE	0.2585	TRUE
IESPGM.PTET51.1.1.212886	0.0075	0.1523	TRUE	0.12115	TRUE	0	FALSE	0.00345	FALSE	0.0127	FALSE	0.0189	FALSE	0.04015	FALSE	0.17035	TRUE
IESPGM.PTET51.1.1.212962	0	0.1014	TRUE	0.11435	TRUE	0	FALSE	0	FALSE	0.0078	FALSE	0.01345	FALSE	0.121	TRUE	0.1573	TRUE
IESPGM.PTET51.1.1.213897	0	0.1465	TRUE	0.1351	TRUE	0	FALSE	0	FALSE	0	FALSE	0.0464	FALSE	0.16425	TRUE	0.1481	TRUE
IESPGM.PTET51.1.1.214549	0.0071	0.11865	TRUE	0.1196	TRUE	0	FALSE	0.00485	FALSE	0.0065	FALSE	0.0194	FALSE	0.1744	TRUE	0.2201	TRUE
IESPGM.PTET51.1.1.214752	0.0079	0.07425	FALSE	0.14265	TRUE	0	FALSE	0	FALSE	0.0104	FALSE	0.0088	FALSE	0.0552	FALSE	0.15145	TRUE
IESPGM.PTET51.1.1.214800	0.0156	0.1286	TRUE	0.10155	TRUE	0	FALSE	0	FALSE	0	FALSE	0	FALSE	0.21195	TRUE	0.15985	TRUE
IESPGM.PTET51.1.1.214833	0.01195	0.1694	TRUE	0.08745	TRUE	0	FALSE	0	FALSE	0.0111	FALSE	0.038	FALSE	0.21195	TRUE	0.1452	TRUE
IESPGM.PTET51.1.1.215185	0.00325	0.02575	FALSE	0.1138	TRUE	0.006	FALSE	0	FALSE	0	FALSE	0	FALSE	0.02435	FALSE	0.09625	TRUE
IESPGM.PTET51.1.1.217596	0	0.0461	FALSE	0.1644	TRUE	0.00625	FALSE	0	FALSE	0.0152	FALSE	0	FALSE	0.13215	TRUE	0.17335	TRUE
IESPGM.PTET51.1.1.218007	0.0062	0.09995	TRUE	0.09925	TRUE	0.0086	FALSE	0	FALSE	0	FALSE	0.01635	FALSE	0.0837	TRUE	0.1085	TRUE
IESPGM.PTET51.1.1.218616	0.0071	0.07485	TRUE	0.1211	TRUE	0	FALSE	0.00475	FALSE	0	FALSE	0.01975	FALSE	0.0768	TRUE	0.16335	TRUE
IESPGM.PTET51.1.1.218805	0.01255	0.13715	TRUE	0.1358	TRUE	0	FALSE	0	FALSE	0	FALSE	0.05	FALSE	0.05145	FALSE	0.1457	TRUE
IESPGM.PTET51.1.1.219293	0.0114	0.2472	TRUE	0.1659	TRUE	0	FALSE	0	FALSE	0.00665	FALSE	0.01655	FALSE	0.18105	TRUE	0.2561	TRUE
IESPGM.PTET51.1.1.220096	0	0.1148	TRUE	0.1129	TRUE	0.0143	FALSE	0	FALSE	0	FALSE	0.0373	FALSE	0.14725	TRUE	0.22875	TRUE
IESPGM.PTET51.1.1.221688	0.0089	0.0629	FALSE	0.08425	TRUE	0	FALSE	0	FALSE	0	FALSE	0	FALSE	0.16765	TRUE	0.1235	TRUE
IESPGM.PTET51.1.1.222344	0	0.13465	TRUE	0.20865	TRUE	0	FALSE	0	FALSE	0	FALSE	0.0048	FALSE	0.24985	TRUE	0.1675	TRUE
IESPGM.PTET51.1.1.225302	0	0.2471	TRUE	0.1273	TRUE	0.0064	FALSE	0	FALSE	0	FALSE	0.053	FALSE	0.1237	TRUE	0.1554	TRUE
IESPGM.PTET51.1.1.225601	0.0083	0.056	FALSE	0.1219	TRUE	0	FALSE	0.0098	FALSE	0	FALSE	0	FALSE	0.00675	FALSE	0.15015	TRUE
IESPGM.PTET51.1.1.225714	0.0087	0.1583	TRUE	0.13925	TRUE	0	FALSE	0	FALSE	0	FALSE	0.0317	FALSE	0.20775	TRUE	0.1991	TRUE
IESPGM.PTET51.1.1.22660	0.0113	0.08025	FALSE	0.12495	TRUE	0	FALSE	0	FALSE	0.0077	FALSE	0.0083	FALSE	0.0361	FALSE	0.16415	TRUE
IESPGM.PTET51.1.1.228569	0.00425	0.18695	TRUE	0.1756	TRUE	0	FALSE	0.0082	FALSE	0.0104	FALSE	0.0143	FALSE	0.1544	TRUE	0.1975	TRUE
IESPGM.PTET51.1.1.22946	0.011	0.24715	TRUE	0.13825	TRUE	0	FALSE	0.0055	FALSE	0	FALSE	0.038	FALSE	0.1507	TRUE	0.19195	TRUE
IESPGM.PTET51.1.1.229832	0	0.17605	TRUE	0.1862	TRUE	0	FALSE	0.0047	FALSE	0	FALSE	0.0645	FALSE	0.18125	TRUE	0.2167	TRUE
IESPGM.PTET51.1.1.229870	0	0.14645	TRUE	0.16225	TRUE	0	FALSE	0	FALSE	0	FALSE	0.02435	FALSE	0.19995	TRUE	0.2272	TRUE
IESPGM.PTET51.1.1.229982	0.0029	0.1943	TRUE	0.14975	TRUE	0	FALSE	0	FALSE	0	FALSE	0.01535	FALSE	0.1566	TRUE	0.16255	TRUE
IESPGM.PTET51.1.1.231308	0.0044	0.177	TRUE	0.1554	TRUE	0.00745	FALSE	0	FALSE	0	FALSE	0.0177	FALSE	0.06355	FALSE	0.18735	TRUE
IESPGM.PTET51.1.1.231327	0	0.11945	TRUE	0.15425	TRUE	0.0061	FALSE	0.0047	FALSE	0.0119	FALSE	0	FALSE	0.0278	FALSE	0.2125	TRUE
IESPGM.PTET51.1.1.232553	0	0.22775	TRUE	0.1339	TRUE	0.00795	FALSE	0.00355	FALSE	0	FALSE	0.0602	TRUE	0.19605	TRUE	0.2566	TRUE
IESPGM.PTET51.1.1.236264	0.0042	0.21225	TRUE	0.12945	TRUE	0.0118	FALSE	0.0054	FALSE	0.00845	FALSE	0.13225	TRUE	0.11925	TRUE	0.2364	TRUE
IESPGM.PTET51.1.1.238987	0.00445	0.1565	TRUE	0.15795	TRUE	0	FALSE	0	FALSE	0.00895	FALSE	0.03215	FALSE	0.20835	TRUE	0.19715	TRUE
IESPGM.PTET51.1.1.239006	0	0.1744	TRUE	0.14405	TRUE	0	FALSE	0	FALSE	0	FALSE	0.00615	FALSE	0.1494	TRUE	0.21165	TRUE
IESPGM.PTET51.1.1.240348	0.02855	0.1031	FALSE	0.1953	TRUE	0	FALSE	0.0119	FALSE	0.0312	FALSE	0.0476	FALSE	0.09875	FALSE	0.2022	TRUE
IESPGM.PTET51.1.1.241226	0	0.13655	TRUE	0.0993	TRUE	0	FALSE	0.0048	FALSE	0.02065	FALSE	0	FALSE	0.12	TRUE	0.17485	TRUE
IESPGM.PTET51.1.1.241576	0	0.19695	TRUE	0.14685	TRUE	0	FALSE	0	FALSE	0	FALSE	0.02695	FALSE	0.1561	TRUE	0.159	TRUE
IESPGM.PTET51.1.1.241589	0	0.13965	TRUE	0.1418	TRUE	0	FALSE	0.00425	FALSE	0.00725	FALSE	0.0194	FALSE	0.11575	TRUE	0.16265	TRUE
IESPGM.PTET51.1.1.243893	0.00465	0.14845	TRUE	0.154	TRUE	0.00745	FALSE	0	FALSE	0	FALSE	0.0039	FALSE	0.1526	TRUE	0.19895	TRUE
IESPGM.PTET51.1.1.244038	0	0.2067	TRUE	0.12775	TRUE	0	FALSE	0	FALSE	0	FALSE	0.00845	FALSE	0.1523	TRUE	0.19695	TRUE
IESPGM.PTET51.1.1.244146	0.0128	0.25355	TRUE	0.34035	TRUE	0	FALSE	0.01105	FALSE	0	FALSE	0	FALSE	0.0401	FALSE	0.11225	FALSE
IESPGM.PTET51.1.1.244921	0	0.1628	TRUE	0.1141	TRUE	0	FALSE	0	FALSE	0.02355	FALSE	0.0506	FALSE	0.1669	TRUE	0.23495	TRUE
IESPGM.PTET51.1.1.246599	0	0.2309	TRUE	0.1884	TRUE	0.0059	FALSE	0.00395	FALSE	0.0161	FALSE	0.0847	TRUE	0.11525	TRUE	0.2038	TRUE
IESPGM.PTET51.1.1.250007	0	0.0333	FALSE	0.06275	TRUE	0	FALSE	0	FALSE	0	FALSE	0.00435	FALSE	0	FALSE	0.0651	TRUE
IESPGM.PTET51.1.1.252531	0	0.1205	TRUE	0.17955	TRUE	0	FALSE	0	FALSE	0	FALSE	0	FALSE	0.06925	TRUE	0.21675	TRUE
IESPGM.PTET51.1.1.252812	0	0.15825	TRUE	0.08845	TRUE	0	FALSE	0	FALSE	0	FALSE	0	FALSE	0.11225	TRUE	0.1748	TRUE
IESPGM.PTET51.1.1.25442	0.00445	0.0199	FALSE	0.05235	TRUE	0.0061	FALSE	0	FALSE	0.0077	FALSE	0.0047	FALSE	0.0115	FALSE	0.17095	TRUE
IESPGM.PTET51.1.1.256781	0.00395	0.19745	TRUE	0.1851	TRUE	0.0604	FALSE	0.0306	FALSE	0.00835	FALSE	0.1339	TRUE	0.1665	TRUE	0.2147	TRUE
IESPGM.PTET51.1.1.257742	0.0058	0.09015	TRUE	0.1641	TRUE	0	FALSE	0.0048	FALSE	0	FALSE	0.0109	FALSE	0.184	TRUE	0.15	TRUE
IESPGM.PTET51.1.1.257992	0	0.1771	TRUE	0.1243	TRUE	0.01615	FALSE	0	FALSE	0	FALSE	0.0908	TRUE	0.1578	TRUE	0.17515	TRUE
IESPGM.PTET51.1.1.258988	0	0.201	TRUE	0.17045	TRUE	0.00735	FALSE	0	FALSE	0	FALSE	0.12145	TRUE	0.1531	TRUE	0.30495	TRUE
IESPGM.PTET51.1.1.259029	0	0.1949	TRUE	0.1407	TRUE	0.0192	FALSE	0	FALSE	0	FALSE	0.1075	TRUE	0.16345	TRUE	0.29705	TRUE
IESPGM.PTET51.1.1.261163	0	0.16325	TRUE	0.14035	TRUE	0	FALSE	0	FALSE	0	FALSE	0.05995	FALSE	0.18715	TRUE	0.2087	TRUE
IESPGM.PTET51.1.1.264214	0	0.1652	TRUE	0.1071	TRUE	0.00735	FALSE	0.0102	FALSE	0	FALSE	0.03555	FALSE	0.16235	TRUE	0.1785	TRUE
IESPGM.PTET51.1.1.265218	0.0131	0.1403	TRUE	0.14285	TRUE	0.0308	FALSE	0.05115	FALSE	0	FALSE	0.0225	FALSE	0.12725	TRUE	0.1631	TRUE
IESPGM.PTET51.1.1.267339	0	0.12165	TRUE	0.17505	TRUE	0	FALSE	0.00805	FALSE	0	FALSE	0.0045	FALSE	0.1159	TRUE	0.28145	TRUE
IESPGM.PTET51.1.1.26820	0	0.09505	TRUE	0.12955	TRUE	0	FALSE	0	FALSE	0	FALSE	0	FALSE	0.0755	FALSE	0.15805	TRUE
IESPGM.PTET51.1.1.268406	0	0.0667	FALSE	0.18915	TRUE	0	FALSE	0	FALSE	0	FALSE	0.0288	FALSE	0.14515	TRUE	0.12075	TRUE
IESPGM.PTET51.1.1.269002	0	0.1904	TRUE	0.0741	TRUE	0.0426	FALSE	0.09685	TRUE	0.0122	FALSE	0.0999	TRUE	0.11495	TRUE	0.16935	TRUE
IESPGM.PTET51.1.1.269979	0	0.1144	TRUE	0.14765	TRUE	0	FALSE	0.00465	FALSE	0.00665	FALSE	0.03315	FALSE	0.1794	TRUE	0.2803	TRUE
IESPGM.PTET51.1.1.270565	0	0.16745	TRUE	0.16125	TRUE	0.0091	FALSE	0.00935	FALSE	0.00665	FALSE	0.0302	FALSE	0.1996	TRUE	0.24345	TRUE
IESPGM.PTET51.1.1.271581	0.00425	0.07195	TRUE	0.18825	TRUE	0	FALSE	0	FALSE	0.0078	FALSE	0	FALSE	0.09005	TRUE	0.23585	TRUE
IESPGM.PTET51.1.1.275177	0	0.0843	TRUE	0.0944	TRUE	0	FALSE	0.00925	FALSE	0	FALSE	0	FALSE	0	FALSE	0.19645	TRUE
IESPGM.PTET51.1.1.276574	0	0.17165	TRUE	0.1839	TRUE	0	FALSE	0	FALSE	0	FALSE	0.0098	FALSE	0.1948	TRUE	0.15625	TRUE
IESPGM.PTET51.1.1.282638	0.0031	0.2368	TRUE	0.15515	TRUE	0	FALSE	0	FALSE	0	FALSE	0	FALSE	0.16655	TRUE	0.1921	TRUE
IESPGM.PTET51.1.1.284024	0	0.1533	TRUE	0.13805	TRUE	0	FALSE	0	FALSE	0	FALSE	0.04975	FALSE	0.2059	TRUE	0.22515	TRUE
IESPGM.PTET51.1.1.284619	0.0075	0.2145	TRUE	0.196	TRUE	0.0064	FALSE	0	FALSE	0	FALSE	0.0102	FALSE	0.1318	TRUE	0.20425	TRUE
IESPGM.PTET51.1.1.284769	0.0039	0.142	TRUE	0.178	TRUE	0.00625	FALSE	0	FALSE	0	FALSE	0.05805	FALSE	0.15145	TRUE	0.1832	TRUE
IESPGM.PTET51.1.1.285091	0.004	0.0796	TRUE	0.15405	TRUE	0	FALSE	0.0105	FALSE	0	FALSE	0.0318	FALSE	0.07355	FALSE	0.24825	TRUE
IESPGM.PTET51.1.1.28554	0.00435	0.2089	TRUE	0.1017	TRUE	0	FALSE	0.023	FALSE	0.0149	FALSE	0.01475	FALSE	0.12145	TRUE	0.2084	TRUE
IESPGM.PTET51.1.1.28565	0.0042	0.1786	TRUE	0.10685	TRUE	0	FALSE	0	FALSE	0	FALSE	0.0198	FALSE	0.16765	TRUE	0.2023	TRUE
IESPGM.PTET51.1.1.286066	0	0.08115	TRUE	0.13515	TRUE	0	FALSE	0	FALSE	0	FALSE	0	FALSE	0.1711	TRUE	0.1676	TRUE
IESPGM.PTET51.1.1.286895	0	0.2635	TRUE	0.1323	TRUE	0	FALSE	0.00475	FALSE	0.0141	FALSE	0.02785	FALSE	0.0676	FALSE	0.2158	TRUE
IESPGM.PTET51.1.1.288021	0	0.206	TRUE	0.15625	TRUE	0.00685	FALSE	0	FALSE	0.0105	FALSE	0.0403	FALSE	0.1392	TRUE	0.1738	TRUE
IESPGM.PTET51.1.1.289957	0.0072	0.23765	TRUE	0.1548	TRUE	0.00715	FALSE	0	FALSE	0	FALSE	0.0711	FALSE	0.13665	TRUE	0.18645	TRUE
IESPGM.PTET51.1.1.290431	0	0.1388	TRUE	0.07475	TRUE	0	FALSE	0.0041	FALSE	0	FALSE	0	FALSE	0.0958	TRUE	0.13065	TRUE
IESPGM.PTET51.1.1.291953	0.0127	0.0769	FALSE	0.1417	TRUE	0	FALSE	0.0037	FALSE	0	FALSE	0.0064	FALSE	0.0633	FALSE	0.24045	TRUE
IESPGM.PTET51.1.1.292806	0	0.0388	FALSE	0.10825	TRUE	0	FALSE	0.01295	FALSE	0	FALSE	0.0045	FALSE	0.039	FALSE	0.24715	TRUE
IESPGM.PTET51.1.1.295441	0	0.06845	TRUE	0.1136	TRUE	0	FALSE	0	FALSE	0	FALSE	0	FALSE	0.2114	TRUE	0.1963	TRUE
IESPGM.PTET51.1.1.297662	0.0082	0.07965	TRUE	0.1099	TRUE	0	FALSE	0	FALSE	0	FALSE	0.03885	FALSE	0.0831	FALSE	0.2093	TRUE
IESPGM.PTET51.1.1.29767	0.0079	0.04245	FALSE	0.0755	TRUE	0	FALSE	0	FALSE	0.0111	FALSE	0	FALSE	0.02275	FALSE	0.0947	TRUE
IESPGM.PTET51.1.1.298147	0.00725	0.05035	FALSE	0.10165	TRUE	0	FALSE	0	FALSE	0	FALSE	0.0098	FALSE	0.18875	TRUE	0.25695	TRUE
IESPGM.PTET51.1.1.298950	0.0069	0.087	TRUE	0.0736	TRUE	0.0106	FALSE	0	FALSE	0	FALSE	0.0091	FALSE	0.11105	TRUE	0.1667	TRUE
IESPGM.PTET51.1.1.302041	0	0.2088	TRUE	0.14045	TRUE	0	FALSE	0.01675	FALSE	0	FALSE	0	FALSE	0.1708	TRUE	0.1697	TRUE
IESPGM.PTET51.1.1.302715	0	0.24855	TRUE	0.14465	TRUE	0	FALSE	0.0099	FALSE	0.00715	FALSE	0.10205	TRUE	0.18155	TRUE	0.2336	TRUE
IESPGM.PTET51.1.1.302886	0.00375	0.201	TRUE	0.12185	TRUE	0	FALSE	0.00445	FALSE	0.00665	FALSE	0.0417	FALSE	0.19085	TRUE	0.22495	TRUE
IESPGM.PTET51.1.1.304767	0	0.109	TRUE	0.10265	TRUE	0	FALSE	0	FALSE	0	FALSE	0.0063	FALSE	0.0474	FALSE	0.2727	TRUE
IESPGM.PTET51.1.1.304874	0.0185	0.1588	TRUE	0.1271	TRUE	0	FALSE	0.0035	FALSE	0.00745	FALSE	0	FALSE	0.16105	TRUE	0.0988	FALSE
IESPGM.PTET51.1.1.306322	0	0.2249	TRUE	0.14715	TRUE	0.00795	FALSE	0.0078	FALSE	0	FALSE	0.14705	TRUE	0.1749	TRUE	0.21385	TRUE
IESPGM.PTET51.1.1.307889	0.00425	0.2193	TRUE	0.16945	TRUE	0.01335	FALSE	0.0084	FALSE	0	FALSE	0.09165	TRUE	0.1555	TRUE	0.1895	TRUE
IESPGM.PTET51.1.1.311319	0	0.05825	TRUE	0.0645	TRUE	0.0149	FALSE	0	FALSE	0	FALSE	0	FALSE	0.03445	FALSE	0.1446	TRUE
IESPGM.PTET51.1.1.312040	0.0116	0.139	TRUE	0.14595	TRUE	0	FALSE	0	FALSE	0.00705	FALSE	0.0116	FALSE	0.0635	FALSE	0.1975	TRUE
IESPGM.PTET51.1.1.313052	0	0.03705	FALSE	0.0717	TRUE	0	FALSE	0	FALSE	0	FALSE	0	FALSE	0.00575	FALSE	0.19335	TRUE
IESPGM.PTET51.1.1.313219	0.00415	0.14355	TRUE	0.1388	TRUE	0.00845	FALSE	0.00465	FALSE	0.00595	FALSE	0.02015	FALSE	0.0688	TRUE	0.18085	TRUE
IESPGM.PTET51.1.1.313839	0.00315	0.2247	TRUE	0.13825	TRUE	0	FALSE	0	FALSE	0	FALSE	0.05735	FALSE	0.1452	TRUE	0.2291	TRUE
IESPGM.PTET51.1.1.313958	0	0.133	TRUE	0.17035	TRUE	0	FALSE	0.0049	FALSE	0.03105	FALSE	0.01545	FALSE	0.145	TRUE	0.19065	TRUE
IESPGM.PTET51.1.1.315440	0.00395	0.16065	TRUE	0.1522	TRUE	0	FALSE	0	FALSE	0.0135	FALSE	0.0535	FALSE	0.17375	TRUE	0.221	TRUE
IESPGM.PTET51.1.1.316192	0.0037	0.1394	TRUE	0.1854	TRUE	0.00665	FALSE	0.0041	FALSE	0	FALSE	0.0291	FALSE	0.1212	TRUE	0.1481	TRUE
IESPGM.PTET51.1.1.316254	0	0.163	TRUE	0.16655	TRUE	0.00705	FALSE	0	FALSE	0.0135	FALSE	0.04685	FALSE	0.1411	TRUE	0.1808	TRUE
IESPGM.PTET51.1.1.31724	0.00855	0.1477	TRUE	0.1417	TRUE	0	FALSE	0.0093	FALSE	0.00805	FALSE	0	FALSE	0.0982	TRUE	0.148	TRUE
IESPGM.PTET51.1.1.3179	0	0.1967	TRUE	0.1136	TRUE	0	FALSE	0.013	FALSE	0.0102	FALSE	0.0541	FALSE	0.1424	TRUE	0.2099	TRUE
IESPGM.PTET51.1.1.319048	0.00815	0.20305	TRUE	0.1155	TRUE	0	FALSE	0	FALSE	0.013	FALSE	0.01355	FALSE	0.0971	TRUE	0.1957	TRUE
IESPGM.PTET51.1.1.320884	0.0042	0.0967	TRUE	0.0936	TRUE	0	FALSE	0.006	FALSE	0	FALSE	0.01085	FALSE	0.0952	TRUE	0.1261	TRUE
IESPGM.PTET51.1.1.32205	0.0045	0.1832	TRUE	0.1771	TRUE	0	FALSE	0	FALSE	0.0096	FALSE	0.047	FALSE	0.1562	TRUE	0.21005	TRUE
IESPGM.PTET51.1.1.322121	0.004	0.03845	FALSE	0.0866	TRUE	0	FALSE	0.0036	FALSE	0.0122	FALSE	0.0044	FALSE	0.01785	FALSE	0.20515	TRUE
IESPGM.PTET51.1.1.324660	0	0.1862	TRUE	0.1594	TRUE	0	FALSE	0	FALSE	0	FALSE	0.0294	FALSE	0.1744	TRUE	0.15715	TRUE
IESPGM.PTET51.1.1.324989	0	0.2246	TRUE	0.129	TRUE	0.00745	FALSE	0.00375	FALSE	0	FALSE	0.0187	FALSE	0.21445	TRUE	0.17715	TRUE
IESPGM.PTET51.1.1.326391	0.0039	0.10695	TRUE	0.1119	TRUE	0	FALSE	0.0083	FALSE	0	FALSE	0.0189	FALSE	0.2306	TRUE	0.21365	TRUE
IESPGM.PTET51.1.1.328173	0	0.1093	TRUE	0.0875	TRUE	0	FALSE	0	FALSE	0	FALSE	0	FALSE	0.02115	FALSE	0.2122	TRUE
IESPGM.PTET51.1.1.330329	0	0.17145	TRUE	0.1697	TRUE	0	FALSE	0	FALSE	0	FALSE	0.06595	FALSE	0.1233	TRUE	0.1726	TRUE
IESPGM.PTET51.1.1.330768	0.0038	0.2322	TRUE	0.16045	TRUE	0	FALSE	0.01375	FALSE	0.0082	FALSE	0.05845	FALSE	0.2747	TRUE	0.26465	TRUE
IESPGM.PTET51.1.1.330976	0	0.0893	TRUE	0.0891	TRUE	0	FALSE	0	FALSE	0	FALSE	0.01565	FALSE	0.1462	TRUE	0.1586	TRUE
IESPGM.PTET51.1.1.331042	0.0078	0.13035	TRUE	0.15355	TRUE	0	FALSE	0	FALSE	0.00685	FALSE	0.0396	FALSE	0.09005	TRUE	0.2019	TRUE
IESPGM.PTET51.1.1.331616	0	0.21085	TRUE	0.21985	TRUE	0	FALSE	0	FALSE	0.02155	FALSE	0.01885	FALSE	0.2206	TRUE	0.19685	TRUE
IESPGM.PTET51.1.1.332671	0	0.04195	FALSE	0.10995	TRUE	0	FALSE	0	FALSE	0	FALSE	0.00595	FALSE	0.13085	TRUE	0.12545	TRUE
IESPGM.PTET51.1.1.332935	0	0.1755	TRUE	0.1705	TRUE	0.0066	FALSE	0	FALSE	0	FALSE	0.05305	FALSE	0.1412	TRUE	0.25	TRUE
IESPGM.PTET51.1.1.332994	0	0.095	TRUE	0.09625	TRUE	0	FALSE	0	FALSE	0.0137	FALSE	0.0047	FALSE	0.17575	TRUE	0.2346	TRUE
IESPGM.PTET51.1.1.33321	0	0.12615	TRUE	0.12285	TRUE	0	FALSE	0.0051	FALSE	0.0082	FALSE	0	FALSE	0.09845	TRUE	0.1462	TRUE
IESPGM.PTET51.1.1.333559	0	0.0733	TRUE	0.1349	TRUE	0	FALSE	0.0167	FALSE	0.00745	FALSE	0	FALSE	0.03265	FALSE	0.1353	TRUE
IESPGM.PTET51.1.1.334911	0	0.0571	FALSE	0.17155	TRUE	0	FALSE	0	FALSE	0	FALSE	0	FALSE	0.1176	TRUE	0.23735	TRUE
IESPGM.PTET51.1.1.335300	0.0093	0.19565	TRUE	0.1382	TRUE	0	FALSE	0.0089	FALSE	0.0091	FALSE	0.07975	FALSE	0.12835	TRUE	0.1709	TRUE
IESPGM.PTET51.1.1.337903	0.00465	0.1012	TRUE	0.1336	TRUE	0	FALSE	0	FALSE	0.01205	FALSE	0	FALSE	0.0098	FALSE	0.18785	TRUE
IESPGM.PTET51.1.1.339029	0.0121	0.19355	TRUE	0.18895	TRUE	0.12385	TRUE	0.0145	FALSE	0.0417	FALSE	0.0733	FALSE	0.1443	TRUE	0.1957	TRUE
IESPGM.PTET51.1.1.340761	0	0.1085	TRUE	0.13455	TRUE	0	FALSE	0	FALSE	0.0164	FALSE	0.0097	FALSE	0.1042	TRUE	0.2159	TRUE
IESPGM.PTET51.1.1.341601	0	0.2658	TRUE	0.15945	TRUE	0.0455	FALSE	0.0782	FALSE	0	FALSE	0.1264	TRUE	0.1772	TRUE	0.18335	TRUE
IESPGM.PTET51.1.1.342262	0.00375	0.09235	TRUE	0.0866	TRUE	0.0076	FALSE	0	FALSE	0	FALSE	0.0209	FALSE	0.00705	FALSE	0.2275	TRUE
IESPGM.PTET51.1.1.34420	0.00355	0.07595	TRUE	0.12695	TRUE	0.00575	FALSE	0.0064	FALSE	0	FALSE	0.0111	FALSE	0.1627	TRUE	0.19495	TRUE
IESPGM.PTET51.1.1.344462	0.0138	0.1798	TRUE	0.17535	TRUE	0	FALSE	0.00825	FALSE	0	FALSE	0.1081	FALSE	0.15205	TRUE	0.28985	TRUE
IESPGM.PTET51.1.1.347461	0.0037	0.2607	TRUE	0.1339	TRUE	0	FALSE	0.00425	FALSE	0	FALSE	0.0976	TRUE	0.20345	TRUE	0.19905	TRUE
IESPGM.PTET51.1.1.349361	0	0.07405	TRUE	0.09155	TRUE	0.013	FALSE	0	FALSE	0.00715	FALSE	0	FALSE	0.175	TRUE	0.17365	TRUE
IESPGM.PTET51.1.1.349436	0	0.0338	FALSE	0.1538	TRUE	0	FALSE	0.009	FALSE	0	FALSE	0	FALSE	0.0955	TRUE	0.2013	TRUE
IESPGM.PTET51.1.1.351071	0.00285	0.13045	TRUE	0.11305	TRUE	0	FALSE	0.0068	FALSE	0.0143	FALSE	0.00855	FALSE	0.037	FALSE	0.1805	TRUE
IESPGM.PTET51.1.1.352824	0	0.08325	TRUE	0.14625	TRUE	0	FALSE	0	FALSE	0	FALSE	0.0049	FALSE	0.0556	FALSE	0.16695	TRUE
IESPGM.PTET51.1.1.353576	0.0072	0.15405	TRUE	0.1626	TRUE	0	FALSE	0	FALSE	0	FALSE	0.0045	FALSE	0.2152	TRUE	0.1708	TRUE
IESPGM.PTET51.1.1.354879	0.0076	0.1504	TRUE	0.18025	TRUE	0.0141	FALSE	0.0093	FALSE	0	FALSE	0.01605	FALSE	0.13765	TRUE	0.2024	TRUE
IESPGM.PTET51.1.1.354982	0.0788	0.23045	TRUE	0.25355	TRUE	0	FALSE	0.00935	FALSE	0.00705	FALSE	0.03695	FALSE	0.15325	FALSE	0.21695	TRUE
IESPGM.PTET51.1.1.357229	0	0.1848	TRUE	0.17385	TRUE	0.0251	FALSE	0.02745	FALSE	0.02145	FALSE	0.05065	FALSE	0.1566	TRUE	0.2892	TRUE
IESPGM.PTET51.1.1.358366	0.59425	0.1808	FALSE	0.82305	TRUE	0	FALSE	0.01535	FALSE	0	FALSE	0.02365	FALSE	0.13335	FALSE	0.1753	FALSE
IESPGM.PTET51.1.1.35961	0.01175	0.1184	TRUE	0.10685	TRUE	0	FALSE	0	FALSE	0	FALSE	0.0058	FALSE	0.1327	TRUE	0.2327	TRUE
IESPGM.PTET51.1.1.359900	0.0189	0.1512	TRUE	0.18455	TRUE	0	FALSE	0.0092	FALSE	0	FALSE	0.0133	FALSE	0.15535	TRUE	0.15075	TRUE
IESPGM.PTET51.1.1.360423	0.00395	0.085	TRUE	0.14085	TRUE	0	FALSE	0	FALSE	0.0059	FALSE	0.0043	FALSE	0.0939	TRUE	0.2018	TRUE
IESPGM.PTET51.1.1.36075	0.00355	0.106	TRUE	0.2083	TRUE	0	FALSE	0	FALSE	0.0091	FALSE	0.0182	FALSE	0.173	TRUE	0.19975	TRUE
IESPGM.PTET51.1.1.362300	0	0.10545	TRUE	0.1981	TRUE	0	FALSE	0.00555	FALSE	0	FALSE	0	FALSE	0.1252	TRUE	0.2022	TRUE
IESPGM.PTET51.1.1.366119	0	0.08535	TRUE	0.09445	TRUE	0	FALSE	0	FALSE	0	FALSE	0	FALSE	0.1325	TRUE	0.2499	TRUE
IESPGM.PTET51.1.1.36664	0	0.05795	FALSE	0.1235	TRUE	0	FALSE	0.0232	FALSE	0	FALSE	0.0049	FALSE	0.10235	TRUE	0.1817	TRUE
IESPGM.PTET51.1.1.366852	0.0118	0.2249	TRUE	0.14955	TRUE	0	FALSE	0	FALSE	0.00695	FALSE	0.07135	FALSE	0.111	TRUE	0.2076	TRUE
IESPGM.PTET51.1.1.367043	0.0072	0.1461	TRUE	0.0992	TRUE	0	FALSE	0.01975	FALSE	0	FALSE	0.02055	FALSE	0.1548	TRUE	0.1688	TRUE
IESPGM.PTET51.1.1.367190	0	0.0755	TRUE	0.16575	TRUE	0.0052	FALSE	0.01235	FALSE	0	FALSE	0.00365	FALSE	0.10775	TRUE	0.15785	TRUE
IESPGM.PTET51.1.1.367537	0	0.11935	TRUE	0.1629	TRUE	0	FALSE	0	FALSE	0	FALSE	0.019	FALSE	0.1616	TRUE	0.1786	TRUE
IESPGM.PTET51.1.1.367618	0	0.25835	TRUE	0.1299	TRUE	0	FALSE	0.05775	FALSE	0	FALSE	0.1267	TRUE	0.1842	TRUE	0.2438	TRUE
IESPGM.PTET51.1.1.367718	0	0.15485	TRUE	0.1901	TRUE	0	FALSE	0	FALSE	0	FALSE	0.0594	FALSE	0.0851	FALSE	0.18785	TRUE
IESPGM.PTET51.1.1.367757	0	0.13355	TRUE	0.1617	TRUE	0	FALSE	0	FALSE	0	FALSE	0.04475	FALSE	0.169	TRUE	0.21405	TRUE
IESPGM.PTET51.1.1.370000	0	0.037	FALSE	0.0374	FALSE	0	FALSE	0	FALSE	0.00745	FALSE	0.00425	FALSE	0.02275	FALSE	0.06195	TRUE
IESPGM.PTET51.1.1.371297	0	0.12305	TRUE	0.13175	TRUE	0.00735	FALSE	0	FALSE	0	FALSE	0.00925	FALSE	0.22185	TRUE	0.22085	TRUE
IESPGM.PTET51.1.1.371361	0.0077	0.16105	TRUE	0.1745	TRUE	0.00715	FALSE	0	FALSE	0.0077	FALSE	0.0115	FALSE	0.19905	TRUE	0.1911	TRUE
IESPGM.PTET51.1.1.374190	0	0.2352	TRUE	0.1733	TRUE	0	FALSE	0	FALSE	0	FALSE	0.00465	FALSE	0.11195	TRUE	0.1594	TRUE
IESPGM.PTET51.1.1.376912	0	0.08405	TRUE	0.15265	TRUE	0.0156	FALSE	0	FALSE	0.0147	FALSE	0.03905	FALSE	0.1493	TRUE	0.1849	TRUE
IESPGM.PTET51.1.1.378131	0.0142	0.0737	FALSE	0.1307	TRUE	0	FALSE	0	FALSE	0.0104	FALSE	0.00505	FALSE	0.0156	FALSE	0.1178	TRUE
IESPGM.PTET51.1.1.378167	0.0523	0.3065	TRUE	0.21935	TRUE	0.1402	FALSE	0.0537	FALSE	0.08065	FALSE	0.16995	FALSE	0.244	TRUE	0.30265	TRUE
IESPGM.PTET51.1.1.379527	0.03305	0.3188	TRUE	0.29835	TRUE	0.06835	FALSE	0.02435	FALSE	0.0139	FALSE	0.31185	TRUE	0.3043	TRUE	0.4541	TRUE
IESPGM.PTET51.1.1.379850	0.00455	0.0701	FALSE	0.14755	TRUE	0.0141	FALSE	0	FALSE	0	FALSE	0	FALSE	0.12595	TRUE	0.23965	TRUE
IESPGM.PTET51.1.1.380018	0.0047	0.2078	TRUE	0.124	TRUE	0.00715	FALSE	0	FALSE	0.0098	FALSE	0.03395	FALSE	0.2287	TRUE	0.1887	TRUE
IESPGM.PTET51.1.1.382657	0	0.1301	TRUE	0.1685	TRUE	0	FALSE	0	FALSE	0	FALSE	0.0308	FALSE	0.12095	TRUE	0.23415	TRUE
IESPGM.PTET51.1.1.386582	0	0.2463	TRUE	0.173	TRUE	0	FALSE	0	FALSE	0	FALSE	0.0621	FALSE	0.1533	TRUE	0.1889	TRUE
IESPGM.PTET51.1.1.388214	0.00425	0.27945	TRUE	0.1709	TRUE	0	FALSE	0.0044	FALSE	0	FALSE	0	FALSE	0.09445	TRUE	0.23325	TRUE
IESPGM.PTET51.1.1.388324	0.0041	0.19025	TRUE	0.148	TRUE	0	FALSE	0	FALSE	0	FALSE	0.0471	FALSE	0.2057	TRUE	0.2027	TRUE
IESPGM.PTET51.1.1.388779	0.00465	0.1982	TRUE	0.1204	TRUE	0	FALSE	0.0085	FALSE	0.0161	FALSE	0.0619	FALSE	0.1657	TRUE	0.17645	TRUE
IESPGM.PTET51.1.1.391410	0.0161	0.1068	TRUE	0.11935	TRUE	0	FALSE	0	FALSE	0	FALSE	0.0189	FALSE	0.23075	TRUE	0.21785	TRUE
IESPGM.PTET51.1.1.392521	0.00405	0.1527	TRUE	0.21345	TRUE	0.0143	FALSE	0	FALSE	0.02125	FALSE	0.00425	FALSE	0.08035	FALSE	0.22285	TRUE
IESPGM.PTET51.1.1.393772	0	0.12635	TRUE	0.163	TRUE	0	FALSE	0	FALSE	0	FALSE	0.03325	FALSE	0.195	TRUE	0.2597	TRUE
IESPGM.PTET51.1.1.393830	0.0093	0.13045	TRUE	0.18875	TRUE	0	FALSE	0.0087	FALSE	0	FALSE	0.049	FALSE	0.14805	TRUE	0.20795	TRUE
IESPGM.PTET51.1.1.394660	0.00805	0.18105	TRUE	0.15665	TRUE	0	FALSE	0.0044	FALSE	0.00635	FALSE	0.0696	FALSE	0.1636	TRUE	0.2734	TRUE
IESPGM.PTET51.1.1.394847	0.01105	0.1525	TRUE	0.149	TRUE	0.0078	FALSE	0	FALSE	0	FALSE	0	FALSE	0.1999	TRUE	0.1637	TRUE
IESPGM.PTET51.1.1.395380	0.00835	0.16145	TRUE	0.1499	TRUE	0.0141	FALSE	0	FALSE	0	FALSE	0.0093	FALSE	0.13845	TRUE	0.16285	TRUE
IESPGM.PTET51.1.1.395961	0.0114	0.1101	TRUE	0.138	TRUE	0	FALSE	0	FALSE	0.0059	FALSE	0.0137	FALSE	0.08655	TRUE	0.19425	TRUE
IESPGM.PTET51.1.1.396233	0.00375	0.19485	TRUE	0.1809	TRUE	0	FALSE	0.00525	FALSE	0.0167	FALSE	0.05705	FALSE	0.1133	TRUE	0.1852	TRUE
IESPGM.PTET51.1.1.402304	0.00485	0.09535	TRUE	0.1461	TRUE	0.0156	FALSE	0	FALSE	0	FALSE	0.00495	FALSE	0.0833	FALSE	0.2108	TRUE
IESPGM.PTET51.1.1.404909	0.00445	0.05585	FALSE	0.0888	TRUE	0	FALSE	0	FALSE	0	FALSE	0	FALSE	0.0077	FALSE	0.0543	TRUE
IESPGM.PTET51.1.1.405497	0	0.17405	TRUE	0.16095	TRUE	0	FALSE	0	FALSE	0	FALSE	0.0177	FALSE	0.1077	TRUE	0.23565	TRUE
IESPGM.PTET51.1.1.407196	0.0076	0.11775	TRUE	0.1241	TRUE	0	FALSE	0	FALSE	0.0263	FALSE	0	FALSE	0.13995	TRUE	0.23755	TRUE
IESPGM.PTET51.1.1.407786	0	0.1408	TRUE	0.11185	TRUE	0.0077	FALSE	0.0053	FALSE	0	FALSE	0.04665	FALSE	0.14955	TRUE	0.17475	TRUE
IESPGM.PTET51.1.1.409338	0.0071	0.23535	TRUE	0.15535	TRUE	0	FALSE	0	FALSE	0.00835	FALSE	0.0866	TRUE	0.1969	TRUE	0.1778	TRUE
IESPGM.PTET51.1.1.409677	0	0.2576	TRUE	0.13855	TRUE	0	FALSE	0	FALSE	0	FALSE	0.04915	FALSE	0.16665	TRUE	0.1479	TRUE
IESPGM.PTET51.1.1.420911	0	0.21185	TRUE	0.13565	TRUE	0.0137	FALSE	0.011	FALSE	0	FALSE	0.13445	TRUE	0.12	TRUE	0.20955	TRUE
IESPGM.PTET51.1.1.422136	0.0037	0.0763	TRUE	0.1549	TRUE	0	FALSE	0	FALSE	0.01175	FALSE	0.0111	FALSE	0.0758	TRUE	0.17275	TRUE
IESPGM.PTET51.1.1.423782	0.004	0.1398	TRUE	0.0939	TRUE	0	FALSE	0	FALSE	0	FALSE	0.01475	FALSE	0.1692	TRUE	0.22015	TRUE
IESPGM.PTET51.1.1.425622	0	0.21555	TRUE	0.1644	TRUE	0.00795	FALSE	0.0172	FALSE	0	FALSE	0.0333	FALSE	0.15095	TRUE	0.2333	TRUE
IESPGM.PTET51.1.1.430892	0	0.1466	TRUE	0.1237	TRUE	0.00705	FALSE	0.0106	FALSE	0.0065	FALSE	0.0414	FALSE	0.25605	TRUE	0.23325	TRUE
IESPGM.PTET51.1.1.435426	0.0226	0.05565	FALSE	0.10695	TRUE	0	FALSE	0	FALSE	0	FALSE	0.0053	FALSE	0.02475	FALSE	0.14765	TRUE
IESPGM.PTET51.1.1.435974	0	0.04055	FALSE	0.136	TRUE	0	FALSE	0.0036	FALSE	0	FALSE	0.0064	FALSE	0.0518	FALSE	0.1674	TRUE
IESPGM.PTET51.1.1.437409	0.05065	0.1365	FALSE	0.1779	TRUE	0	FALSE	0	FALSE	0	FALSE	0.0131	FALSE	0.1962	FALSE	0.20815	TRUE
IESPGM.PTET51.1.1.440279	0	0.0296	FALSE	0.0928	TRUE	0.00835	FALSE	0.0111	FALSE	0.0086	FALSE	0	FALSE	0.04045	FALSE	0.1172	TRUE
IESPGM.PTET51.1.1.442014	0.00415	0.061	FALSE	0.16335	TRUE	0	FALSE	0.0037	FALSE	0	FALSE	0	FALSE	0.137	TRUE	0.2	TRUE
IESPGM.PTET51.1.1.442173	0.0118	0.1836	TRUE	0.1366	TRUE	0	FALSE	0	FALSE	0.0135	FALSE	0.02125	FALSE	0.163	TRUE	0.2274	TRUE
IESPGM.PTET51.1.1.444433	0	0.06355	TRUE	0.07255	TRUE	0	FALSE	0	FALSE	0.0147	FALSE	0	FALSE	0	FALSE	0.06915	TRUE
IESPGM.PTET51.1.1.445288	0.0133	0.1426	TRUE	0.1319	TRUE	0	FALSE	0	FALSE	0	FALSE	0.1113	TRUE	0.2157	TRUE	0.1741	TRUE
IESPGM.PTET51.1.1.446239	0.00405	0.0788	TRUE	0.14285	TRUE	0	FALSE	0.00405	FALSE	0	FALSE	0.05265	FALSE	0.0887	TRUE	0.14665	TRUE
IESPGM.PTET51.1.1.446729	0.00325	0.17615	TRUE	0.083	TRUE	0	FALSE	0.00915	FALSE	0.00845	FALSE	0.0842	TRUE	0.18965	TRUE	0.1729	TRUE
IESPGM.PTET51.1.1.447054	0.02075	0.15555	TRUE	0.0992	TRUE	0.01685	FALSE	0.0044	FALSE	0	FALSE	0.10715	FALSE	0.1377	TRUE	0.1428	TRUE
IESPGM.PTET51.1.1.447946	0	0.12805	TRUE	0.19455	TRUE	0.00685	FALSE	0.00495	FALSE	0	FALSE	0.0111	FALSE	0.0635	TRUE	0.19495	TRUE
IESPGM.PTET51.1.1.449053	0	0.0937	TRUE	0.0902	TRUE	0	FALSE	0.00415	FALSE	0.0098	FALSE	0.0354	FALSE	0.1526	TRUE	0.1391	TRUE
IESPGM.PTET51.1.1.449776	0.0041	0.13485	TRUE	0.1068	TRUE	0.0127	FALSE	0.00415	FALSE	0	FALSE	0.04265	FALSE	0.1428	TRUE	0.2816	TRUE
IESPGM.PTET51.1.1.452262	0.0034	0.22425	TRUE	0.15505	TRUE	0	FALSE	0	FALSE	0	FALSE	0.08585	TRUE	0.1665	TRUE	0.15545	TRUE
IESPGM.PTET51.1.1.454489	0	0.0856	TRUE	0.12055	TRUE	0.00725	FALSE	0.00425	FALSE	0	FALSE	0.00485	FALSE	0.0385	FALSE	0.1948	TRUE
IESPGM.PTET51.1.1.454841	0.00395	0.12105	TRUE	0.1228	TRUE	0.0082	FALSE	0	FALSE	0.00745	FALSE	0.0226	FALSE	0.0874	TRUE	0.1818	TRUE
IESPGM.PTET51.1.1.456997	0.008	0.1566	TRUE	0.1301	TRUE	0.0621	FALSE	0.02205	FALSE	0.0076	FALSE	0.16665	TRUE	0.2072	TRUE	0.13915	TRUE
IESPGM.PTET51.1.1.45845	0.004	0.20145	TRUE	0.1805	TRUE	0	FALSE	0.01505	FALSE	0.01925	FALSE	0.05255	FALSE	0.16435	TRUE	0.19645	TRUE
IESPGM.PTET51.1.1.459435	0	0.12515	TRUE	0.1384	TRUE	0	FALSE	0.01445	FALSE	0	FALSE	0.00695	FALSE	0.04845	TRUE	0.27105	TRUE
IESPGM.PTET51.1.1.464676	0.00885	0.0561	FALSE	0.139	TRUE	0	FALSE	0	FALSE	0	FALSE	0.02	FALSE	0.12935	TRUE	0.16055	TRUE
IESPGM.PTET51.1.1.465645	0	0.0997	TRUE	0.09545	TRUE	0	FALSE	0	FALSE	0.00625	FALSE	0.0045	FALSE	0.06255	TRUE	0.165	TRUE
IESPGM.PTET51.1.1.46903	0.00845	0.15375	TRUE	0.15745	TRUE	0.0076	FALSE	0	FALSE	0	FALSE	0.00465	FALSE	0.0506	FALSE	0.21615	TRUE
IESPGM.PTET51.1.1.469094	0.0095	0.06335	FALSE	0.1224	TRUE	0	FALSE	0.0046	FALSE	0.0232	FALSE	0.0039	FALSE	0.06735	TRUE	0.1518	TRUE
IESPGM.PTET51.1.1.470922	0.0164	0.1213	TRUE	0.1515	TRUE	0	FALSE	0	FALSE	0	FALSE	0.0087	FALSE	0.2301	TRUE	0.1429	TRUE
IESPGM.PTET51.1.1.47559	0	0.08445	TRUE	0.1258	TRUE	0	FALSE	0	FALSE	0	FALSE	0.0091	FALSE	0.1178	TRUE	0.26105	TRUE
IESPGM.PTET51.1.1.478333	0.0044	0.2399	TRUE	0.1458	TRUE	0.05615	FALSE	0.03535	FALSE	0.03025	FALSE	0.05145	FALSE	0.33655	TRUE	0.2397	TRUE
IESPGM.PTET51.1.1.478675	0.0085	0.15225	TRUE	0.1938	TRUE	0	FALSE	0.01	FALSE	0	FALSE	0.0201	FALSE	0.15695	TRUE	0.16195	TRUE
IESPGM.PTET51.1.1.479947	0.0091	0.17875	TRUE	0.18355	TRUE	0	FALSE	0	FALSE	0	FALSE	0.029	FALSE	0.0333	FALSE	0.19335	TRUE
IESPGM.PTET51.1.1.480411	0.0093	0.1915	TRUE	0.1489	TRUE	0	FALSE	0	FALSE	0	FALSE	0.0239	FALSE	0.1628	TRUE	0.1491	TRUE
IESPGM.PTET51.1.1.480912	0.0041	0.11835	TRUE	0.1199	TRUE	0	FALSE	0	FALSE	0	FALSE	0	FALSE	0.10385	TRUE	0.1961	TRUE
IESPGM.PTET51.1.1.483434	0.00315	0.1544	TRUE	0.1149	TRUE	0.0078	FALSE	0.00455	FALSE	0	FALSE	0.04	FALSE	0.221	TRUE	0.19985	TRUE
IESPGM.PTET51.1.1.483804	0.0091	0.12795	TRUE	0.12885	TRUE	0	FALSE	0	FALSE	0	FALSE	0	FALSE	0.1191	TRUE	0.11965	TRUE
IESPGM.PTET51.1.1.48828	0.0093	0.0206	FALSE	0.1255	TRUE	0.0164	FALSE	0.0061	FALSE	0	FALSE	0	FALSE	0.0213	FALSE	0.2718	TRUE
IESPGM.PTET51.1.1.490934	0.0144	0.0718	FALSE	0.167	TRUE	0.00705	FALSE	0.0047	FALSE	0.01	FALSE	0.0146	FALSE	0.1154	TRUE	0.2717	TRUE
IESPGM.PTET51.1.1.492092	0	0.2301	TRUE	0.1996	TRUE	0	FALSE	0.01725	FALSE	0	FALSE	0.04155	FALSE	0.20675	TRUE	0.22345	TRUE
IESPGM.PTET51.1.1.495225	0.0037	0.21405	TRUE	0.1467	TRUE	0.0448	FALSE	0.06115	FALSE	0.0167	FALSE	0.14785	TRUE	0.1757	TRUE	0.1838	TRUE
IESPGM.PTET51.1.1.495626	0	0.21005	TRUE	0.18545	TRUE	0	FALSE	0	FALSE	0	FALSE	0.0666	FALSE	0.1507	TRUE	0.1868	TRUE
IESPGM.PTET51.1.1.503013	0.0079	0.22985	TRUE	0.1414	TRUE	0	FALSE	0.0142	FALSE	0	FALSE	0.0951	FALSE	0.25445	TRUE	0.2078	TRUE
IESPGM.PTET51.1.1.503435	0	0.10315	TRUE	0.1447	TRUE	0.00685	FALSE	0	FALSE	0	FALSE	0	FALSE	0.00745	FALSE	0.13515	TRUE
IESPGM.PTET51.1.1.505333	0	0.15325	TRUE	0.15115	TRUE	0	FALSE	0	FALSE	0	FALSE	0.02185	FALSE	0.16435	TRUE	0.1739	TRUE
IESPGM.PTET51.1.1.505652	0	0.18575	TRUE	0.15445	TRUE	0	FALSE	0.0055	FALSE	0.00725	FALSE	0.0185	FALSE	0.123	TRUE	0.23645	TRUE
IESPGM.PTET51.1.1.506446	0.0038	0.0687	TRUE	0.083	TRUE	0.00705	FALSE	0.0084	FALSE	0	FALSE	0.0046	FALSE	0.0139	FALSE	0.1638	TRUE
IESPGM.PTET51.1.1.509375	0.00875	0.24655	TRUE	0.1589	TRUE	0	FALSE	0	FALSE	0	FALSE	0.0203	FALSE	0.12725	TRUE	0.20445	TRUE
IESPGM.PTET51.1.1.510875	0	0.0364	FALSE	0.1254	TRUE	0	FALSE	0.00945	FALSE	0.00875	FALSE	0.0051	FALSE	0.0143	FALSE	0.13725	TRUE
IESPGM.PTET51.1.1.51176	0.0089	0.09685	TRUE	0.1338	TRUE	0	FALSE	0.00425	FALSE	0	FALSE	0.0169	FALSE	0.20885	TRUE	0.1523	TRUE
IESPGM.PTET51.1.1.511952	0	0.1401	TRUE	0.1616	TRUE	0.0128	FALSE	0	FALSE	0	FALSE	0	FALSE	0.19585	TRUE	0.13455	TRUE
IESPGM.PTET51.1.1.514526	0.0036	0.09585	TRUE	0.1491	TRUE	0	FALSE	0	FALSE	0	FALSE	0.00575	FALSE	0	FALSE	0.1954	TRUE
IESPGM.PTET51.1.1.514932	0.00355	0.2223	TRUE	0.1414	TRUE	0.00835	FALSE	0.00435	FALSE	0.00555	FALSE	0.0739	FALSE	0.16645	TRUE	0.14425	TRUE
IESPGM.PTET51.1.1.516850	0	0.19715	TRUE	0.2083	TRUE	0	FALSE	0	FALSE	0	FALSE	0.0292	FALSE	0.0702	TRUE	0.30355	TRUE
IESPGM.PTET51.1.1.517093	0	0.1584	TRUE	0.12885	TRUE	0	FALSE	0	FALSE	0	FALSE	0.0233	FALSE	0.21905	TRUE	0.1557	TRUE
IESPGM.PTET51.1.1.517743	0.0039	0.13725	TRUE	0.1883	TRUE	0.0169	FALSE	0.00525	FALSE	0	FALSE	0.07535	TRUE	0.15365	TRUE	0.2322	TRUE
IESPGM.PTET51.1.1.518443	0	0.16005	TRUE	0.0938	TRUE	0	FALSE	0	FALSE	0	FALSE	0.01465	FALSE	0.0556	FALSE	0.13	TRUE
IESPGM.PTET51.1.1.51993	0	0.1943	TRUE	0.19005	TRUE	0	FALSE	0	FALSE	0	FALSE	0.02645	FALSE	0.1755	TRUE	0.2233	TRUE
IESPGM.PTET51.1.1.519958	0	0.1244	TRUE	0.1739	TRUE	0	FALSE	0.02125	FALSE	0	FALSE	0.0131	FALSE	0.26905	TRUE	0.1915	TRUE
IESPGM.PTET51.1.1.522364	0	0.125	TRUE	0.1627	TRUE	0	FALSE	0.0112	FALSE	0	FALSE	0.0102	FALSE	0.0675	TRUE	0.2734	TRUE
IESPGM.PTET51.1.1.525731	0	0.1055	TRUE	0.163	TRUE	0	FALSE	0.0095	FALSE	0.00745	FALSE	0.04015	FALSE	0.02095	FALSE	0.15125	TRUE
IESPGM.PTET51.1.1.526508	0.01265	0.1121	TRUE	0.1249	TRUE	0	FALSE	0	FALSE	0	FALSE	0.0251	FALSE	0.1918	TRUE	0.1868	TRUE
IESPGM.PTET51.1.1.527584	0.0097	0.09725	TRUE	0.1554	TRUE	0	FALSE	0.0049	FALSE	0.00745	FALSE	0.0057	FALSE	0.0232	FALSE	0.18645	TRUE
IESPGM.PTET51.1.1.535685	0	0.11345	TRUE	0.1615	TRUE	0.02095	FALSE	0.0043	FALSE	0	FALSE	0.0088	FALSE	0.1507	TRUE	0.1876	TRUE
IESPGM.PTET51.1.1.539335	0	0.1612	TRUE	0.1548	TRUE	0	FALSE	0	FALSE	0	FALSE	0.0575	FALSE	0.1788	TRUE	0.23335	TRUE
IESPGM.PTET51.1.1.540675	0.0157	0.3226	TRUE	0.14415	TRUE	0	FALSE	0	FALSE	0	FALSE	0.02995	FALSE	0.1045	FALSE	0.2187	TRUE
IESPGM.PTET51.1.1.543517	0	0.1011	TRUE	0.0996	TRUE	0	FALSE	0.005	FALSE	0.0135	FALSE	0	FALSE	0.1401	TRUE	0.2468	TRUE
IESPGM.PTET51.1.1.544024	0	0.2563	TRUE	0.1557	TRUE	0.00695	FALSE	0.00435	FALSE	0.0064	FALSE	0.06605	FALSE	0.1288	TRUE	0.2151	TRUE
IESPGM.PTET51.1.1.544883	0.02055	0.05385	FALSE	0.12715	TRUE	0	FALSE	0.0081	FALSE	0.0077	FALSE	0	FALSE	0.18405	TRUE	0.2068	TRUE
IESPGM.PTET51.1.1.548889	0.00325	0.1161	TRUE	0.1587	TRUE	0.013	FALSE	0.0041	FALSE	0.006	FALSE	0	FALSE	0.18555	TRUE	0.22965	TRUE
IESPGM.PTET51.1.1.551440	0	0.17075	TRUE	0.15285	TRUE	0	FALSE	0.00485	FALSE	0	FALSE	0.013	FALSE	0.08065	TRUE	0.17995	TRUE
IESPGM.PTET51.1.1.552305	0	0.1067	TRUE	0.1688	TRUE	0	FALSE	0	FALSE	0.00845	FALSE	0	FALSE	0.0904	TRUE	0.1854	TRUE
IESPGM.PTET51.1.1.552320	0.0038	0.06335	TRUE	0.13855	TRUE	0	FALSE	0	FALSE	0.0077	FALSE	0	FALSE	0.0354	FALSE	0.1597	TRUE
IESPGM.PTET51.1.1.555191	0	0.2519	TRUE	0.1281	TRUE	0.0059	FALSE	0.01405	FALSE	0.0077	FALSE	0.09545	TRUE	0.17745	TRUE	0.23335	TRUE
IESPGM.PTET51.1.1.556628	0.00915	0.24445	TRUE	0.193	TRUE	0	FALSE	0.01615	FALSE	0	FALSE	0.0366	FALSE	0.19	TRUE	0.23155	TRUE
IESPGM.PTET51.1.1.557389	0	0.0908	TRUE	0.12865	TRUE	0.0135	FALSE	0	FALSE	0	FALSE	0	FALSE	0.0312	FALSE	0.1776	TRUE
IESPGM.PTET51.1.1.561881	0	0.0789	TRUE	0.1102	TRUE	0	FALSE	0	FALSE	0	FALSE	0.0323	FALSE	0.2104	TRUE	0.2089	TRUE
IESPGM.PTET51.1.1.562685	0	0.2774	TRUE	0.12985	TRUE	0.00895	FALSE	0	FALSE	0	FALSE	0.1116	TRUE	0.1428	TRUE	0.21485	TRUE
IESPGM.PTET51.1.1.562852	0	0.0977	TRUE	0.1209	TRUE	0	FALSE	0	FALSE	0	FALSE	0.01	FALSE	0.1911	TRUE	0.2143	TRUE
IESPGM.PTET51.1.1.563496	0.0076	0.21905	TRUE	0.1667	TRUE	0.00805	FALSE	0	FALSE	0.00875	FALSE	0.0297	FALSE	0.13495	TRUE	0.20645	TRUE
IESPGM.PTET51.1.1.564176	0.00395	0.22305	TRUE	0.1362	TRUE	0.0077	FALSE	0	FALSE	0	FALSE	0.0643	FALSE	0.08675	TRUE	0.24255	TRUE
IESPGM.PTET51.1.1.567460	0.00375	0.1055	TRUE	0.16375	TRUE	0	FALSE	0	FALSE	0	FALSE	0	FALSE	0.05635	FALSE	0.23805	TRUE
IESPGM.PTET51.1.1.568488	0.0044	0.13255	TRUE	0.163	TRUE	0	FALSE	0	FALSE	0	FALSE	0.0354	FALSE	0.02705	FALSE	0.1412	TRUE
IESPGM.PTET51.1.1.572580	0.00395	0.2031	TRUE	0.1532	TRUE	0	FALSE	0	FALSE	0.0076	FALSE	0.0308	FALSE	0.1769	TRUE	0.1597	TRUE
IESPGM.PTET51.1.1.573512	0.0096	0.06495	FALSE	0.13365	TRUE	0	FALSE	0	FALSE	0	FALSE	0.0288	FALSE	0.0292	FALSE	0.1472	TRUE
IESPGM.PTET51.1.1.574348	0.0044	0.0802	TRUE	0.17035	TRUE	0	FALSE	0	FALSE	0	FALSE	0	FALSE	0.06925	TRUE	0.13435	TRUE
IESPGM.PTET51.1.1.578197	0	0.2093	TRUE	0.225	TRUE	0.00715	FALSE	0	FALSE	0	FALSE	0.033	FALSE	0.08735	TRUE	0.2194	TRUE
IESPGM.PTET51.1.1.578579	0.0074	0.10805	TRUE	0.19235	TRUE	0	FALSE	0	FALSE	0.0056	FALSE	0.0093	FALSE	0.19275	TRUE	0.18235	TRUE
IESPGM.PTET51.1.1.581444	0.0046	0.1657	TRUE	0.0871	TRUE	0	FALSE	0	FALSE	0.0096	FALSE	0.02065	FALSE	0.2402	TRUE	0.05225	FALSE
IESPGM.PTET51.1.1.582672	0	0.1495	TRUE	0.12885	TRUE	0	FALSE	0.0057	FALSE	0	FALSE	0.0384	FALSE	0.151	TRUE	0.2587	TRUE
IESPGM.PTET51.1.1.583374	0.00415	0.06595	TRUE	0.1024	TRUE	0	FALSE	0	FALSE	0.02035	FALSE	0	FALSE	0.1289	TRUE	0.16335	TRUE
IESPGM.PTET51.1.1.583559	0.0081	0.2046	TRUE	0.10785	TRUE	0	FALSE	0	FALSE	0	FALSE	0.0493	FALSE	0.11525	TRUE	0.22105	TRUE
IESPGM.PTET51.1.1.583781	0.0041	0.08785	TRUE	0.07625	TRUE	0.00695	FALSE	0	FALSE	0	FALSE	0.00455	FALSE	0.0885	TRUE	0.2257	TRUE
IESPGM.PTET51.1.1.584971	0.0112	0.18105	TRUE	0.1644	TRUE	0	FALSE	0.0043	FALSE	0	FALSE	0.0566	FALSE	0.1791	TRUE	0.1605	TRUE
IESPGM.PTET51.1.1.586520	0	0.08115	TRUE	0.0824	TRUE	0	FALSE	0	FALSE	0	FALSE	0	FALSE	0	FALSE	0.1466	TRUE
IESPGM.PTET51.1.1.591576	0	0.13535	TRUE	0.19155	TRUE	0	FALSE	0	FALSE	0	FALSE	0.0242	FALSE	0.2056	TRUE	0.18575	TRUE
IESPGM.PTET51.1.1.593194	0.00885	0.15315	TRUE	0.10505	TRUE	0	FALSE	0.0044	FALSE	0.0064	FALSE	0.0416	FALSE	0.11775	TRUE	0.13915	TRUE
IESPGM.PTET51.1.1.593683	0.00375	0.0496	FALSE	0.04	FALSE	0.00735	FALSE	0.00595	FALSE	0	FALSE	0	FALSE	0.01665	FALSE	0.1903	TRUE
IESPGM.PTET51.1.1.595864	0	0.0951	TRUE	0.1732	TRUE	0	FALSE	0	FALSE	0	FALSE	0.0049	FALSE	0.1088	TRUE	0.2301	TRUE
IESPGM.PTET51.1.1.597906	0	0.1664	TRUE	0.2064	TRUE	0.00875	FALSE	0.00455	FALSE	0	FALSE	0.0122	FALSE	0.2393	TRUE	0.19935	TRUE
IESPGM.PTET51.1.1.600616	0.00715	0.2711	TRUE	0.12345	TRUE	0.04455	FALSE	0.0056	FALSE	0.02355	FALSE	0.1089	TRUE	0.169	TRUE	0.2302	TRUE
IESPGM.PTET51.1.1.601553	0	0.04345	FALSE	0.09235	TRUE	0	FALSE	0.00445	FALSE	0	FALSE	0.00935	FALSE	0.15815	TRUE	0.15425	TRUE
IESPGM.PTET51.1.1.60561	0	0.0463	FALSE	0.1708	TRUE	0	FALSE	0.0041	FALSE	0	FALSE	0	FALSE	0.1918	TRUE	0.17195	TRUE
IESPGM.PTET51.1.1.607639	0.00405	0.1194	TRUE	0.19065	TRUE	0.0119	FALSE	0.0278	FALSE	0.0161	FALSE	0.0297	FALSE	0.15775	TRUE	0.222	TRUE
IESPGM.PTET51.1.1.608109	0.0047	0.141	TRUE	0.1294	TRUE	0	FALSE	0.01105	FALSE	0.00795	FALSE	0.02165	FALSE	0.0608	FALSE	0.2023	TRUE
IESPGM.PTET51.1.1.609506	0	0.123	TRUE	0.06845	TRUE	0	FALSE	0	FALSE	0	FALSE	0.0381	FALSE	0.0592	TRUE	0.2539	TRUE
IESPGM.PTET51.1.1.612908	0	0.12865	TRUE	0.16465	TRUE	0	FALSE	0	FALSE	0	FALSE	0.0119	FALSE	0.2011	TRUE	0.26625	TRUE
IESPGM.PTET51.1.1.615727	0	0.1856	TRUE	0.13205	TRUE	0.0235	FALSE	0	FALSE	0	FALSE	0	FALSE	0.0866	TRUE	0.2274	TRUE
IESPGM.PTET51.1.1.621043	0.00515	0.2056	TRUE	0.16095	TRUE	0	FALSE	0	FALSE	0	FALSE	0.0347	FALSE	0.12785	TRUE	0.1657	TRUE
IESPGM.PTET51.1.1.623179	0.00395	0.0776	TRUE	0.10305	TRUE	0.0078	FALSE	0.0183	FALSE	0	FALSE	0.00925	FALSE	0.07675	FALSE	0.26335	TRUE
IESPGM.PTET51.1.1.624745	0	0.1004	TRUE	0.13725	TRUE	0	FALSE	0.0186	FALSE	0	FALSE	0	FALSE	0.11715	TRUE	0.2352	TRUE
IESPGM.PTET51.1.1.625438	0	0.16725	TRUE	0.14905	TRUE	0	FALSE	0	FALSE	0	FALSE	0.0198	FALSE	0.10725	TRUE	0.1454	TRUE
IESPGM.PTET51.1.1.626011	0	0.21705	TRUE	0.1359	TRUE	0	FALSE	0.0102	FALSE	0	FALSE	0.05635	FALSE	0.23335	TRUE	0.1869	TRUE
IESPGM.PTET51.1.1.627880	0	0.12355	TRUE	0.0892	TRUE	0.0132	FALSE	0	FALSE	0.0078	FALSE	0	FALSE	0.0141	FALSE	0.1842	TRUE
IESPGM.PTET51.1.1.63155	0.01575	0.13985	TRUE	0.13485	TRUE	0.00685	FALSE	0.005	FALSE	0	FALSE	0.00395	FALSE	0.04125	FALSE	0.2096	TRUE
IESPGM.PTET51.1.1.633631	0	0.1064	TRUE	0.1197	TRUE	0	FALSE	0	FALSE	0.0185	FALSE	0	FALSE	0	FALSE	0.19455	TRUE
IESPGM.PTET51.1.1.635300	0.0112	0.0094	FALSE	0.06295	FALSE	0.00805	FALSE	0	FALSE	0.01695	FALSE	0	FALSE	0	FALSE	0.09495	TRUE
IESPGM.PTET51.1.1.638016	0.0085	0.1651	TRUE	0.1353	TRUE	0	FALSE	0.0044	FALSE	0	FALSE	0.0463	FALSE	0.16635	TRUE	0.24585	TRUE
IESPGM.PTET51.1.1.639108	0	0.2671	TRUE	0.41665	TRUE	0	FALSE	0	FALSE	0	FALSE	0.06565	FALSE	0.86605	TRUE	0.67915	TRUE
IESPGM.PTET51.1.1.6403	0.00415	0.2546	TRUE	0.13625	TRUE	0.066	FALSE	0.1043	TRUE	0	FALSE	0.04795	FALSE	0.09845	TRUE	0.1896	TRUE
IESPGM.PTET51.1.1.641643	0	0.2026	TRUE	0.1826	TRUE	0.0125	FALSE	0	FALSE	0	FALSE	0.0112	FALSE	0.1169	TRUE	0.18955	TRUE
IESPGM.PTET51.1.1.642029	0	0.0664	TRUE	0.13195	TRUE	0	FALSE	0	FALSE	0	FALSE	0	FALSE	0.08145	TRUE	0.26975	TRUE
IESPGM.PTET51.1.1.644386	0	0.18545	TRUE	0.1489	TRUE	0	FALSE	0.0073	FALSE	0	FALSE	0.00365	FALSE	0.18335	TRUE	0.26105	TRUE
IESPGM.PTET51.1.1.644558	0.0081	0.20375	TRUE	0.2114	TRUE	0	FALSE	0	FALSE	0	FALSE	0.0114	FALSE	0.169	TRUE	0.22015	TRUE
IESPGM.PTET51.1.1.64750	0.0043	0.11505	TRUE	0.11665	TRUE	0	FALSE	0	FALSE	0.0096	FALSE	0.0057	FALSE	0.00945	FALSE	0.1173	TRUE
IESPGM.PTET51.1.1.647527	0.0113	0.24565	TRUE	0.19085	TRUE	0.0147	FALSE	0.03565	FALSE	0	FALSE	0.0977	FALSE	0.17365	TRUE	0.23765	TRUE
IESPGM.PTET51.1.1.647557	0.0075	0.2768	TRUE	0.2297	TRUE	0	FALSE	0	FALSE	0.00795	FALSE	0.0204	FALSE	0.1242	TRUE	0.159	TRUE
IESPGM.PTET51.1.1.647565	0.011	0.1981	TRUE	0.2123	TRUE	0	FALSE	0	FALSE	0.0143	FALSE	0.04	FALSE	0.15495	TRUE	0.21545	TRUE
IESPGM.PTET51.1.1.647630	0.0072	0.20835	TRUE	0.12975	TRUE	0	FALSE	0	FALSE	0	FALSE	0.02435	FALSE	0.15285	TRUE	0.2274	TRUE
IESPGM.PTET51.1.1.647950	0.0044	0.2071	TRUE	0.18055	TRUE	0	FALSE	0.00525	FALSE	0	FALSE	0.07665	TRUE	0.1016	TRUE	0.2571	TRUE
IESPGM.PTET51.1.1.648441	0	0.21305	TRUE	0.1889	TRUE	0	FALSE	0	FALSE	0.02	FALSE	0.0635	FALSE	0.1493	TRUE	0.25515	TRUE
IESPGM.PTET51.1.1.648573	0.0035	0.21505	TRUE	0.16745	TRUE	0.069	FALSE	0.06165	FALSE	0	FALSE	0.1473	TRUE	0.1258	TRUE	0.2601	TRUE
IESPGM.PTET51.1.1.648623	0	0.14025	TRUE	0.1102	TRUE	0.00665	FALSE	0	FALSE	0.0192	FALSE	0	FALSE	0.17375	TRUE	0.2038	TRUE
IESPGM.PTET51.1.1.650205	0	0.17295	TRUE	0.1418	TRUE	0	FALSE	0	FALSE	0	FALSE	0.0366	FALSE	0.1578	TRUE	0.2218	TRUE
IESPGM.PTET51.1.1.652540	0.0045	0.10245	TRUE	0.10425	TRUE	0	FALSE	0.00475	FALSE	0	FALSE	0.0152	FALSE	0.06225	FALSE	0.20725	TRUE
IESPGM.PTET51.1.1.6529	0.0151	0.1891	TRUE	0.15775	TRUE	0.2676	TRUE	0.3654	TRUE	0.0172	FALSE	0.0947	FALSE	0.2498	TRUE	0.2114	TRUE
IESPGM.PTET51.1.1.655657	0.00355	0.13255	TRUE	0.18715	TRUE	0	FALSE	0	FALSE	0	FALSE	0.0087	FALSE	0.2	TRUE	0.25845	TRUE
IESPGM.PTET51.1.1.658327	0.0038	0.1638	TRUE	0.197	TRUE	0	FALSE	0.00515	FALSE	0.0196	FALSE	0.06315	FALSE	0.24615	TRUE	0.2207	TRUE
IESPGM.PTET51.1.1.658647	0	0.11985	TRUE	0.1473	TRUE	0	FALSE	0.00505	FALSE	0	FALSE	0.0109	FALSE	0.2	TRUE	0.24095	TRUE
IESPGM.PTET51.1.1.660383	0.00375	0.10005	TRUE	0.1831	TRUE	0	FALSE	0	FALSE	0.0123	FALSE	0.005	FALSE	0.11265	TRUE	0.33635	TRUE
IESPGM.PTET51.1.1.66366	0.0192	0.2499	TRUE	0.20075	TRUE	0.02095	FALSE	0.0683	FALSE	0	FALSE	0.07685	FALSE	0.13815	TRUE	0.23735	TRUE
IESPGM.PTET51.1.1.664507	0.01	0.1151	TRUE	0.13775	TRUE	0	FALSE	0	FALSE	0.00835	FALSE	0	FALSE	0.0717	FALSE	0.24505	TRUE
IESPGM.PTET51.1.1.6646	0	0.2676	TRUE	0.14535	TRUE	0.41555	TRUE	0.48075	TRUE	0.037	FALSE	0.2218	TRUE	0.21005	TRUE	0.1755	TRUE
IESPGM.PTET51.1.1.664839	0	0.0512	FALSE	0.1189	TRUE	0.0082	FALSE	0.00485	FALSE	0	FALSE	0	FALSE	0.04195	FALSE	0.19345	TRUE
IESPGM.PTET51.1.1.666752	0.0039	0.0542	TRUE	0.10105	TRUE	0	FALSE	0.0046	FALSE	0.0086	FALSE	0.00855	FALSE	0.0156	FALSE	0.21965	TRUE
IESPGM.PTET51.1.1.669787	0.0078	0.2241	TRUE	0.1805	TRUE	0	FALSE	0.00425	FALSE	0	FALSE	0.1343	TRUE	0.1899	TRUE	0.19425	TRUE
IESPGM.PTET51.1.1.67010	0.0139	0.13325	TRUE	0.15045	TRUE	0.0065	FALSE	0	FALSE	0	FALSE	0.0122	FALSE	0.1755	TRUE	0.2088	TRUE
IESPGM.PTET51.1.1.6733	0	0.1667	TRUE	0.08355	TRUE	0	FALSE	0	FALSE	0	FALSE	0.0241	FALSE	0.11975	TRUE	0.15145	TRUE
IESPGM.PTET51.1.1.675364	0.0078	0.1658	TRUE	0.20675	TRUE	0	FALSE	0	FALSE	0.00745	FALSE	0.0045	FALSE	0.1485	TRUE	0.24175	TRUE
IESPGM.PTET51.1.1.675461	0.01195	0.08045	TRUE	0.125	TRUE	0	FALSE	0.0084	FALSE	0	FALSE	0.0102	FALSE	0.1186	TRUE	0.2478	TRUE
IESPGM.PTET51.1.1.676791	0.01115	0.1999	TRUE	0.16925	TRUE	0	FALSE	0.01265	FALSE	0	FALSE	0.0199	FALSE	0.1462	TRUE	0.1977	TRUE
IESPGM.PTET51.1.1.679823	0.0079	0.1592	TRUE	0.1451	TRUE	0.0078	FALSE	0	FALSE	0	FALSE	0.01075	FALSE	0.15605	TRUE	0.2083	TRUE
IESPGM.PTET51.1.1.681288	0.0156	0.20695	TRUE	0.1693	TRUE	0.00745	FALSE	0.0039	FALSE	0	FALSE	0.0299	FALSE	0.20985	TRUE	0.26745	TRUE
IESPGM.PTET51.1.1.683292	0	0.29465	TRUE	0.2144	TRUE	0	FALSE	0	FALSE	0.01615	FALSE	0.0463	FALSE	0.178	TRUE	0.22965	TRUE
IESPGM.PTET51.1.1.683837	0.0037	0.1665	TRUE	0.17385	TRUE	0.0065	FALSE	0	FALSE	0.0077	FALSE	0.0254	FALSE	0.09705	TRUE	0.3441	TRUE
IESPGM.PTET51.1.1.685180	0	0.19345	TRUE	0.1642	TRUE	0	FALSE	0.0046	FALSE	0.0064	FALSE	0.0201	FALSE	0.0617	FALSE	0.18125	TRUE
IESPGM.PTET51.1.1.68554	0	0.1542	TRUE	0.18815	TRUE	0	FALSE	0	FALSE	0	FALSE	0.0124	FALSE	0.121	TRUE	0.18365	TRUE
IESPGM.PTET51.1.1.685878	0	0.19755	TRUE	0.18895	TRUE	0	FALSE	0.0044	FALSE	0.00625	FALSE	0.00555	FALSE	0.0968	TRUE	0.1989	TRUE
IESPGM.PTET51.1.1.6861	0.0074	0.1826	TRUE	0.1611	TRUE	0.0239	FALSE	0	FALSE	0	FALSE	0.0254	FALSE	0.1162	TRUE	0.1137	TRUE
IESPGM.PTET51.1.1.687249	0	0.17655	TRUE	0.17935	TRUE	0	FALSE	0.00515	FALSE	0.00805	FALSE	0.00715	FALSE	0.0292	FALSE	0.2458	TRUE
IESPGM.PTET51.1.1.687747	0.00425	0.1192	TRUE	0.1062	TRUE	0	FALSE	0.0053	FALSE	0.0152	FALSE	0	FALSE	0.12745	TRUE	0.2288	TRUE
IESPGM.PTET51.1.1.687780	0.0082	0.07515	TRUE	0.0721	TRUE	0.00745	FALSE	0.0052	FALSE	0	FALSE	0.0039	FALSE	0.16345	TRUE	0.1954	TRUE
IESPGM.PTET51.1.1.68910	0	0.0689	TRUE	0.14485	TRUE	0	FALSE	0	FALSE	0.0161	FALSE	0	FALSE	0.0977	TRUE	0.2759	TRUE
IESPGM.PTET51.1.1.689205	0.0038	0.03695	FALSE	0.0989	TRUE	0	FALSE	0	FALSE	0	FALSE	0.0044	FALSE	0.12255	TRUE	0.2031	TRUE
IESPGM.PTET51.1.1.68962	0	0.1886	TRUE	0.154	TRUE	0.0061	FALSE	0.0045	FALSE	0.0077	FALSE	0.0103	FALSE	0.1383	TRUE	0.1565	TRUE
IESPGM.PTET51.1.1.689924	0	0.221	TRUE	0.1173	TRUE	0	FALSE	0.01325	FALSE	0	FALSE	0	FALSE	0.1771	TRUE	0.1609	TRUE
IESPGM.PTET51.1.1.695612	0.02005	0.18705	TRUE	0.10985	TRUE	0	FALSE	0.0048	FALSE	0	FALSE	0.064	FALSE	0.1992	TRUE	0.25605	TRUE
IESPGM.PTET51.1.1.696092	0.00375	0.22975	TRUE	0.15515	TRUE	0.1313	TRUE	0.1564	TRUE	0	FALSE	0.1187	TRUE	0.08045	TRUE	0.1852	TRUE
IESPGM.PTET51.1.1.700283	0.01015	0.24935	TRUE	0.2	TRUE	0	FALSE	0	FALSE	0	FALSE	0.03605	FALSE	0.1745	TRUE	0.16645	TRUE
IESPGM.PTET51.1.1.703183	0	0.18925	TRUE	0.17265	TRUE	0	FALSE	0.009	FALSE	0.0098	FALSE	0.02165	FALSE	0.12885	TRUE	0.1578	TRUE
IESPGM.PTET51.1.1.703203	0	0.17885	TRUE	0.1775	TRUE	0.0143	FALSE	0.00465	FALSE	0.0189	FALSE	0.02285	FALSE	0.13545	TRUE	0.13905	TRUE
IESPGM.PTET51.1.1.704238	0	0.1817	TRUE	0.1618	TRUE	0.00685	FALSE	0	FALSE	0.0076	FALSE	0.0407	FALSE	0.17825	TRUE	0.18265	TRUE
IESPGM.PTET51.1.1.706846	0.00435	0.1888	TRUE	0.14285	TRUE	0.01495	FALSE	0	FALSE	0	FALSE	0	FALSE	0.1239	TRUE	0.3307	TRUE
IESPGM.PTET51.1.1.70913	0.0054	0.24965	TRUE	0.1666	TRUE	0	FALSE	0.0099	FALSE	0	FALSE	0.05575	FALSE	0.16235	TRUE	0.2607	TRUE
IESPGM.PTET51.1.1.711480	0	0.08155	TRUE	0.17535	TRUE	0	FALSE	0.0038	FALSE	0	FALSE	0.0177	FALSE	0.1138	TRUE	0.24585	TRUE
IESPGM.PTET51.1.1.712106	0	0.121	TRUE	0.1608	TRUE	0	FALSE	0.0071	FALSE	0	FALSE	0.04525	FALSE	0.18155	TRUE	0.1312	TRUE
IESPGM.PTET51.1.1.7130	0	0.1696	TRUE	0.10765	TRUE	0.0132	FALSE	0.01475	FALSE	0	FALSE	0.04565	FALSE	0.1639	TRUE	0.13095	TRUE
IESPGM.PTET51.1.1.720353	0	0.19635	TRUE	0.13045	TRUE	0	FALSE	0	FALSE	0	FALSE	0	FALSE	0.1404	TRUE	0.26025	TRUE
IESPGM.PTET51.1.1.7254	0	0.18415	TRUE	0.1538	TRUE	0.04195	FALSE	0.0945	TRUE	0	FALSE	0.04805	FALSE	0.19895	TRUE	0.1426	TRUE
IESPGM.PTET51.1.1.72660	0.0154	0.1926	TRUE	0.1372	TRUE	0	FALSE	0	FALSE	0	FALSE	0.0769	FALSE	0.15985	TRUE	0.1797	TRUE
IESPGM.PTET51.1.1.726943	0.00395	0.14625	TRUE	0.19415	TRUE	0	FALSE	0.00435	FALSE	0	FALSE	0.0338	FALSE	0.11595	TRUE	0.21985	TRUE
IESPGM.PTET51.1.1.730250	0	0.2018	TRUE	0.1742	TRUE	0.0137	FALSE	0.00405	FALSE	0	FALSE	0.10075	TRUE	0.1739	TRUE	0.23495	TRUE
IESPGM.PTET51.1.1.730347	0.00405	0.14145	TRUE	0.11295	TRUE	0	FALSE	0.0096	FALSE	0.013	FALSE	0.02285	FALSE	0.13305	TRUE	0.18985	TRUE
IESPGM.PTET51.1.1.731186	0.0041	0.15625	TRUE	0.1254	TRUE	0	FALSE	0.0047	FALSE	0	FALSE	0.03285	FALSE	0.0776	TRUE	0.2214	TRUE
IESPGM.PTET51.1.1.735435	0	0.2115	TRUE	0.167	TRUE	0.0077	FALSE	0	FALSE	0.0169	FALSE	0.02295	FALSE	0.1356	TRUE	0.2061	TRUE
IESPGM.PTET51.1.1.735657	0	0.03765	FALSE	0.13685	TRUE	0	FALSE	0	FALSE	0.0208	FALSE	0.0149	FALSE	0.1114	TRUE	0.20685	TRUE
IESPGM.PTET51.1.1.73672	0.0078	0.2375	TRUE	0.18435	TRUE	0	FALSE	0.00475	FALSE	0.00695	FALSE	0.06725	FALSE	0.2182	TRUE	0.26735	TRUE
IESPGM.PTET51.1.1.7378	0.00465	0.19275	TRUE	0.1229	TRUE	0.02255	FALSE	0.1235	TRUE	0	FALSE	0.0471	FALSE	0.2561	TRUE	0.21015	TRUE
IESPGM.PTET51.1.1.744569	0.0036	0.25525	TRUE	0.1831	TRUE	0	FALSE	0.0099	FALSE	0	FALSE	0.0563	FALSE	0.1843	TRUE	0.20975	TRUE
IESPGM.PTET51.1.1.744780	0.01955	0.1131	TRUE	0.1739	TRUE	0.00745	FALSE	0.0087	FALSE	0	FALSE	0.00515	FALSE	0.1281	TRUE	0.21785	TRUE
IESPGM.PTET51.1.1.746967	0.00455	0.17695	TRUE	0.1557	TRUE	0	FALSE	0.0039	FALSE	0	FALSE	0.03975	FALSE	0.17415	TRUE	0.15925	TRUE
IESPGM.PTET51.1.1.749249	0	0.0708	TRUE	0.121	TRUE	0.01135	FALSE	0.0035	FALSE	0	FALSE	0.01365	FALSE	0.02155	FALSE	0.18115	TRUE
IESPGM.PTET51.1.1.74939	0.0174	0.2083	TRUE	0.1776	TRUE	0.16035	TRUE	0.14555	TRUE	0.00835	FALSE	0.15705	TRUE	0.2446	TRUE	0.26445	TRUE
IESPGM.PTET51.1.1.7502	0	0.22445	TRUE	0.1019	TRUE	0.38315	TRUE	0.4215	TRUE	0.0333	FALSE	0.12	TRUE	0.28415	TRUE	0.20615	TRUE
IESPGM.PTET51.1.1.751254	0.0244	0.0816	FALSE	0.11575	TRUE	0	FALSE	0.0046	FALSE	0	FALSE	0	FALSE	0.09625	FALSE	0.1842	TRUE
IESPGM.PTET51.1.1.75259	0.00915	0.12915	TRUE	0.18525	TRUE	0	FALSE	0	FALSE	0	FALSE	0.0147	FALSE	0.11495	TRUE	0.261	TRUE
IESPGM.PTET51.1.1.755353	0	0.0916	TRUE	0.21875	TRUE	0	FALSE	0	FALSE	0	FALSE	0.03445	FALSE	0.21405	TRUE	0.1591	TRUE
IESPGM.PTET51.1.1.7626	0.0067	0.15215	TRUE	0.1336	TRUE	0.0066	FALSE	0.0102	FALSE	0	FALSE	0.04345	FALSE	0.1862	TRUE	0.19555	TRUE
IESPGM.PTET51.1.1.763679	0.00355	0.07545	TRUE	0.12465	TRUE	0	FALSE	0	FALSE	0	FALSE	0.0117	FALSE	0.08065	TRUE	0.1435	TRUE
IESPGM.PTET51.1.1.764851	0	0.08155	TRUE	0.1288	TRUE	0	FALSE	0	FALSE	0	FALSE	0.00855	FALSE	0.1189	TRUE	0.16735	TRUE
IESPGM.PTET51.1.1.765207	0.0046	0.18575	TRUE	0.182	TRUE	0.00835	FALSE	0.00425	FALSE	0	FALSE	0.0469	FALSE	0.2503	TRUE	0.2118	TRUE
IESPGM.PTET51.1.1.768742	0.0038	0.12165	TRUE	0.2166	TRUE	0	FALSE	0	FALSE	0	FALSE	0.0058	FALSE	0.044	FALSE	0.1657	TRUE
IESPGM.PTET51.1.1.770280	0	0.12025	TRUE	0.1456	TRUE	0	FALSE	0	FALSE	0	FALSE	0.0092	FALSE	0.10415	TRUE	0.15985	TRUE
IESPGM.PTET51.1.1.772229	0	0.20695	TRUE	0.1504	TRUE	0	FALSE	0	FALSE	0	FALSE	0.03715	FALSE	0.22065	TRUE	0.3089	TRUE
IESPGM.PTET51.1.1.7750	0.0065	0.14405	TRUE	0.1439	TRUE	0.2609	TRUE	0.45365	TRUE	0.00835	FALSE	0.2112	TRUE	0.20665	TRUE	0.19145	TRUE
IESPGM.PTET51.1.1.776243	0	0.2574	TRUE	0.20615	TRUE	0	FALSE	0.0052	FALSE	0	FALSE	0.0867	TRUE	0.2137	TRUE	0.2266	TRUE
IESPGM.PTET51.1.1.778613	0	0.2147	TRUE	0.1646	TRUE	0	FALSE	0.00465	FALSE	0	FALSE	0.0434	FALSE	0.28165	TRUE	0.23	TRUE
IESPGM.PTET51.1.1.785231	0	0.159	TRUE	0.2115	TRUE	0.0077	FALSE	0	FALSE	0	FALSE	0.0202	FALSE	0.0948	TRUE	0.1735	TRUE
IESPGM.PTET51.1.1.785733	0	0.1441	TRUE	0.13815	TRUE	0.00675	FALSE	0	FALSE	0	FALSE	0.03135	FALSE	0.04575	FALSE	0.26025	TRUE
IESPGM.PTET51.1.1.7879	0.0069	0.1786	TRUE	0.1449	TRUE	0.1491	TRUE	0.1009	FALSE	0	FALSE	0.0508	FALSE	0.14905	TRUE	0.15615	TRUE
IESPGM.PTET51.1.1.791963	0	0.14955	TRUE	0.13765	TRUE	0.0119	FALSE	0.0048	FALSE	0.0098	FALSE	0.005	FALSE	0.04325	FALSE	0.22615	TRUE
IESPGM.PTET51.1.1.79207	0.2197	0.6218	TRUE	0.52495	TRUE	0.2391	FALSE	0.2	FALSE	0.22225	FALSE	0.25285	FALSE	0.35185	FALSE	0.4246	TRUE
IESPGM.PTET51.1.1.792491	0.0034	0.1378	TRUE	0.11565	TRUE	0	FALSE	0.005	FALSE	0	FALSE	0	FALSE	0.1569	TRUE	0.23845	TRUE
IESPGM.PTET51.1.1.792742	0.0068	0.13695	TRUE	0.2045	TRUE	0	FALSE	0.0056	FALSE	0.00835	FALSE	0.0054	FALSE	0.14245	TRUE	0.1803	TRUE
IESPGM.PTET51.1.1.799152	0.0121	0.12915	TRUE	0.1512	TRUE	0	FALSE	0	FALSE	0.00835	FALSE	0	FALSE	0.02695	FALSE	0.20855	TRUE
IESPGM.PTET51.1.1.8007	0	0.2489	TRUE	0.1034	TRUE	0.15	TRUE	0.2478	TRUE	0.00595	FALSE	0.04955	FALSE	0.10075	TRUE	0.1887	TRUE
IESPGM.PTET51.1.1.806902	0.0173	0.0755	FALSE	0.12875	TRUE	0	FALSE	0.00355	FALSE	0	FALSE	0.012	FALSE	0.01885	FALSE	0.2708	TRUE
IESPGM.PTET51.1.1.807703	0	0.11015	TRUE	0.1376	TRUE	0.0139	FALSE	0.0146	FALSE	0	FALSE	0.0276	FALSE	0.13765	TRUE	0.27955	TRUE
IESPGM.PTET51.1.1.8134	0.00325	0.14925	TRUE	0.11375	TRUE	0.02215	FALSE	0.20185	TRUE	0.00715	FALSE	0.06505	FALSE	0.1368	TRUE	0.1938	TRUE
IESPGM.PTET51.1.1.813537	0	0.06705	TRUE	0.07745	TRUE	0	FALSE	0	FALSE	0	FALSE	0	FALSE	0.1944	TRUE	0.2155	TRUE
IESPGM.PTET51.1.1.815709	0	0.20305	TRUE	0.13205	TRUE	0	FALSE	0.0043	FALSE	0.00875	FALSE	0.12035	TRUE	0.1602	TRUE	0.29595	TRUE
IESPGM.PTET51.1.1.821225	0.00435	0.2065	TRUE	0.19665	TRUE	0.0055	FALSE	0	FALSE	0.0078	FALSE	0.08905	TRUE	0.21315	TRUE	0.1767	TRUE
IESPGM.PTET51.1.1.821483	0.00485	0.0919	TRUE	0.104	TRUE	0.01495	FALSE	0	FALSE	0.00805	FALSE	0	FALSE	0.01495	FALSE	0.14435	TRUE
IESPGM.PTET51.1.1.82171	0.00465	0.04475	FALSE	0.05225	FALSE	0	FALSE	0	FALSE	0	FALSE	0	FALSE	0.02745	FALSE	0.0542	FALSE
IESPGM.PTET51.1.1.822646	0.00415	0.04405	FALSE	0.15335	TRUE	0	FALSE	0.0131	FALSE	0.0125	FALSE	0	FALSE	0.10165	TRUE	0.209	TRUE
IESPGM.PTET51.1.1.825644	0.0047	0.17795	TRUE	0.1659	TRUE	0.00805	FALSE	0.011	FALSE	0	FALSE	0.0263	FALSE	0.21885	TRUE	0.25405	TRUE
IESPGM.PTET51.1.1.8259	0	0.13735	TRUE	0.0875	TRUE	0	FALSE	0.00505	FALSE	0.00845	FALSE	0.0148	FALSE	0.1207	TRUE	0.1821	TRUE
IESPGM.PTET51.1.1.826277	0	0.16805	TRUE	0.1842	TRUE	0	FALSE	0.0102	FALSE	0	FALSE	0.0282	FALSE	0.16045	TRUE	0.2246	TRUE
IESPGM.PTET51.1.1.829210	0	0.23605	TRUE	0.1952	TRUE	0	FALSE	0.0046	FALSE	0	FALSE	0.02395	FALSE	0.1933	TRUE	0.2781	TRUE
IESPGM.PTET51.1.1.83020	0	0.19	TRUE	0.2	TRUE	0	FALSE	0	FALSE	0	FALSE	0	FALSE	0.1302	TRUE	0.19995	TRUE
IESPGM.PTET51.1.1.83370	0.0093	0.17235	TRUE	0.12045	TRUE	0.0145	FALSE	0	FALSE	0	FALSE	0.01745	FALSE	0.1806	TRUE	0.217	TRUE
IESPGM.PTET51.1.1.840112	0.0112	0.22735	TRUE	0.18855	TRUE	0.0065	FALSE	0.0109	FALSE	0	FALSE	0.0179	FALSE	0.1956	TRUE	0.2344	TRUE
IESPGM.PTET51.1.1.844355	0	0.2366	TRUE	0.18745	TRUE	0	FALSE	0.0175	FALSE	0	FALSE	0.0044	FALSE	0.1804	TRUE	0.1723	TRUE
IESPGM.PTET51.1.1.845588	0	0.1437	TRUE	0.0816	TRUE	0	FALSE	0.0132	FALSE	0.0078	FALSE	0.11575	TRUE	0.19375	TRUE	0.2324	TRUE
IESPGM.PTET51.1.1.848704	0.0045	0.0369	FALSE	0.052	FALSE	0	FALSE	0.00485	FALSE	0	FALSE	0.00705	FALSE	0.0616	FALSE	0.05595	FALSE
IESPGM.PTET51.1.1.85676	0.0036	0.18145	TRUE	0.1847	TRUE	0.00945	FALSE	0.0044	FALSE	0	FALSE	0.04915	FALSE	0.18525	TRUE	0.1728	TRUE
IESPGM.PTET51.1.1.859009	0	0.16325	TRUE	0.1508	TRUE	0.00705	FALSE	0	FALSE	0	FALSE	0.01705	FALSE	0.05695	FALSE	0.2174	TRUE
IESPGM.PTET51.1.1.861277	0	0.11315	TRUE	0.11815	TRUE	0	FALSE	0.006	FALSE	0	FALSE	0.0171	FALSE	0.18515	TRUE	0.16765	TRUE
IESPGM.PTET51.1.1.863110	0.0084	0.14685	TRUE	0.16255	TRUE	0	FALSE	0.00765	FALSE	0	FALSE	0.05095	FALSE	0.0838	TRUE	0.21605	TRUE
IESPGM.PTET51.1.1.866450	0.00465	0.1949	TRUE	0.17005	TRUE	0	FALSE	0.00895	FALSE	0	FALSE	0	FALSE	0.09725	TRUE	0.20685	TRUE
IESPGM.PTET51.1.1.867197	0.0039	0.1426	TRUE	0.1737	TRUE	0	FALSE	0.00425	FALSE	0	FALSE	0.00395	FALSE	0.20495	TRUE	0.21695	TRUE
IESPGM.PTET51.1.1.87082	0	0.17255	TRUE	0.1523	TRUE	0	FALSE	0	FALSE	0	FALSE	0.018	FALSE	0.2182	TRUE	0.1808	TRUE
IESPGM.PTET51.1.1.878880	0	0.293	TRUE	0.14995	TRUE	0	FALSE	0	FALSE	0	FALSE	0.01355	FALSE	0.10865	TRUE	0.2563	TRUE
IESPGM.PTET51.1.1.88063	0	0.15415	TRUE	0.17475	TRUE	0	FALSE	0.0053	FALSE	0	FALSE	0.0545	TRUE	0.163	TRUE	0.26805	TRUE
IESPGM.PTET51.1.1.880851	0.0201	0.1393	TRUE	0.14985	TRUE	0	FALSE	0.0053	FALSE	0	FALSE	0.02185	FALSE	0.04525	FALSE	0.22475	TRUE
IESPGM.PTET51.1.1.894262	0	0.36135	TRUE	0.16405	TRUE	0	FALSE	0	FALSE	0.00795	FALSE	0.1079	TRUE	0.12635	TRUE	0.2706	TRUE
IESPGM.PTET51.1.1.89468	0.00455	0.12745	TRUE	0.1513	TRUE	0	FALSE	0	FALSE	0.0185	FALSE	0.02165	FALSE	0.05055	FALSE	0.17935	TRUE
IESPGM.PTET51.1.1.898053	0.00555	0.0925	TRUE	0.2033	TRUE	0	FALSE	0.0097	FALSE	0.00925	FALSE	0	FALSE	0	FALSE	0.2719	TRUE
IESPGM.PTET51.1.1.905236	0	0.2627	TRUE	0.1818	TRUE	0.027	FALSE	0.0502	FALSE	0	FALSE	0.12605	TRUE	0.2148	TRUE	0.22435	TRUE
IESPGM.PTET51.1.1.907778	0.0066	0.1875	TRUE	0.25115	TRUE	0.0128	FALSE	0	FALSE	0.0111	FALSE	0.11535	TRUE	0.3913	TRUE	0.37635	TRUE
IESPGM.PTET51.1.1.911396	0	0.2581	TRUE	0.1618	TRUE	0	FALSE	0.0112	FALSE	0.0139	FALSE	0.06075	FALSE	0.20525	TRUE	0.2384	TRUE
IESPGM.PTET51.1.1.91222	0	0.09305	TRUE	0.1433	TRUE	0	FALSE	0.0042	FALSE	0	FALSE	0	FALSE	0	FALSE	0.13955	TRUE
IESPGM.PTET51.1.1.925314	0	0.1476	TRUE	0.1678	TRUE	0.0077	FALSE	0	FALSE	0.00635	FALSE	0.02185	FALSE	0.04365	FALSE	0.2185	TRUE
IESPGM.PTET51.1.1.933079	0.00815	0.1192	TRUE	0.1544	TRUE	0.00715	FALSE	0	FALSE	0.0077	FALSE	0.01	FALSE	0.06205	FALSE	0.2125	TRUE
IESPGM.PTET51.1.1.93360	0.0114	0.1504	TRUE	0.15415	TRUE	0.00595	FALSE	0	FALSE	0.0189	FALSE	0.02845	FALSE	0.0894	FALSE	0.2126	TRUE
IESPGM.PTET51.1.1.949172	0.004	0.196	TRUE	0.1296	TRUE	0	FALSE	0	FALSE	0.0175	FALSE	0.03875	FALSE	0.16	TRUE	0.22265	TRUE
IESPGM.PTET51.1.1.95413	0	0.0787	TRUE	0.0744	TRUE	0.0086	FALSE	0.01345	FALSE	0	FALSE	0	FALSE	0.02155	FALSE	0.0988	TRUE
IESPGM.PTET51.1.1.958794	0	0.15705	TRUE	0.09965	TRUE	0	FALSE	0	FALSE	0	FALSE	0.0206	FALSE	0.209	TRUE	0.19615	TRUE
IESPGM.PTET51.1.1.959164	0	0.12645	TRUE	0.1227	TRUE	0	FALSE	0	FALSE	0.0154	FALSE	0.00505	FALSE	0.1798	TRUE	0.18875	TRUE
IESPGM.PTET51.1.1.969360	0.0153	0.1692	TRUE	0.14285	TRUE	0.0206	FALSE	0	FALSE	0.0143	FALSE	0	FALSE	0.1653	TRUE	0.2234	TRUE
IESPGM.PTET51.1.1.98696	0.0145	0.0255	FALSE	0.0894	TRUE	0	FALSE	0	FALSE	0	FALSE	0.0051	FALSE	0.0496	FALSE	0.18415	TRUE
IESPGM.PTET51.1.1.99900	0.004	0.12275	TRUE	0.19025	TRUE	0.00795	FALSE	0	FALSE	0	FALSE	0.0272	FALSE	0.0647	FALSE	0.16685	TRUE
IESPGM.PTET51.1.10.100534	0.0097	0.229	TRUE	0.1014	TRUE	0	FALSE	0	FALSE	0	FALSE	0	FALSE	0.15535	TRUE	0.1301	TRUE
IESPGM.PTET51.1.10.105477	0.0045	0.1391	TRUE	0.13725	TRUE	0	FALSE	0	FALSE	0	FALSE	0.0239	FALSE	0.09725	TRUE	0.202	TRUE
IESPGM.PTET51.1.10.105851	0.0045	0.05585	FALSE	0.10935	TRUE	0.0154	FALSE	0	FALSE	0	FALSE	0	FALSE	0.01495	FALSE	0.15785	TRUE
IESPGM.PTET51.1.10.107342	0.0045	0.1657	TRUE	0.12675	TRUE	0	FALSE	0	FALSE	0	FALSE	0.0119	FALSE	0.0947	TRUE	0.22825	TRUE
IESPGM.PTET51.1.10.107637	0	0.02235	FALSE	0.0685	TRUE	0	FALSE	0.0088	FALSE	0.0119	FALSE	0	FALSE	0.00635	FALSE	0.25115	TRUE
IESPGM.PTET51.1.10.108951	0.01065	0.19045	TRUE	0.1509	TRUE	0	FALSE	0	FALSE	0	FALSE	0.0235	FALSE	0.0441	FALSE	0.11575	TRUE
IESPGM.PTET51.1.10.109408	0.0038	0.0802	TRUE	0.1103	TRUE	0	FALSE	0.015	FALSE	0.0077	FALSE	0	FALSE	0.1829	TRUE	0.1454	TRUE
IESPGM.PTET51.1.10.110955	0.0111	0.06635	FALSE	0.11655	TRUE	0	FALSE	0	FALSE	0	FALSE	0	FALSE	0.05255	FALSE	0.18055	TRUE
IESPGM.PTET51.1.10.111495	0	0.0244	FALSE	0.0967	TRUE	0	FALSE	0	FALSE	0.0189	FALSE	0.00615	FALSE	0.0082	FALSE	0.106	TRUE
IESPGM.PTET51.1.10.112882	0	0.13025	TRUE	0.1023	TRUE	0	FALSE	0	FALSE	0	FALSE	0.0046	FALSE	0.22925	TRUE	0.1899	TRUE
IESPGM.PTET51.1.10.113234	0.0085	0.1066	TRUE	0.0833	TRUE	0.00725	FALSE	0.0045	FALSE	0.01755	FALSE	0.0193	FALSE	0.20065	TRUE	0.11855	TRUE
IESPGM.PTET51.1.10.114526	0.00355	0.206	TRUE	0.1417	TRUE	0	FALSE	0.0048	FALSE	0	FALSE	0.089	TRUE	0.1523	TRUE	0.1788	TRUE
IESPGM.PTET51.1.10.118740	0	0.1402	TRUE	0.14045	TRUE	0	FALSE	0	FALSE	0.0172	FALSE	0.0128	FALSE	0.26295	TRUE	0.13865	TRUE
IESPGM.PTET51.1.10.119256	0	0.09265	TRUE	0.15205	TRUE	0	FALSE	0.0093	FALSE	0	FALSE	0.0272	FALSE	0.2462	TRUE	0.14	TRUE
IESPGM.PTET51.1.10.119762	0.0077	0.04045	FALSE	0.0769	TRUE	0.0065	FALSE	0	FALSE	0	FALSE	0	FALSE	0.0292	FALSE	0.1579	TRUE
IESPGM.PTET51.1.10.120003	0.0044	0.1509	TRUE	0.17685	TRUE	0.02485	FALSE	0.0119	FALSE	0	FALSE	0.01695	FALSE	0.1665	TRUE	0.17895	TRUE
IESPGM.PTET51.1.10.122664	0.0075	0.1489	TRUE	0.1403	TRUE	0.0318	FALSE	0.00525	FALSE	0	FALSE	0.07685	FALSE	0.1465	TRUE	0.1901	TRUE
IESPGM.PTET51.1.10.122756	0.00465	0.2065	TRUE	0.1465	TRUE	0.01265	FALSE	0	FALSE	0	FALSE	0.0411	FALSE	0.15415	TRUE	0.2035	TRUE
IESPGM.PTET51.1.10.123888	0.0071	0.2084	TRUE	0.1393	TRUE	0.0506	FALSE	0.022	FALSE	0.0104	FALSE	0.17165	TRUE	0.23	TRUE	0.1573	TRUE
IESPGM.PTET51.1.10.124896	0	0.1724	TRUE	0.1379	TRUE	0.0935	FALSE	0.0803	TRUE	0	FALSE	0.07425	TRUE	0.14425	TRUE	0.1399	TRUE
IESPGM.PTET51.1.10.126655	0.0256	0.10775	FALSE	0.15005	TRUE	0	FALSE	0	FALSE	0.0172	FALSE	0	FALSE	0.1675	TRUE	0.18895	TRUE
IESPGM.PTET51.1.10.126969	0	0.0778	TRUE	0.1272	TRUE	0	FALSE	0	FALSE	0.00845	FALSE	0.0106	FALSE	0.2763	TRUE	0.1803	TRUE
IESPGM.PTET51.1.10.127102	0	0.1548	TRUE	0.1229	TRUE	0	FALSE	0.00595	FALSE	0	FALSE	0.0056	FALSE	0.1344	TRUE	0.16015	TRUE
IESPGM.PTET51.1.10.128844	0.0079	0.06415	FALSE	0.09445	TRUE	0	FALSE	0	FALSE	0	FALSE	0.0179	FALSE	0.1138	TRUE	0.16125	TRUE
IESPGM.PTET51.1.10.129535	0.00365	0.10285	TRUE	0.0701	TRUE	0	FALSE	0	FALSE	0	FALSE	0.00525	FALSE	0.04365	FALSE	0.14285	TRUE
IESPGM.PTET51.1.10.131148	0.00415	0.0568	FALSE	0.0947	TRUE	0	FALSE	0	FALSE	0.01615	FALSE	0	FALSE	0.04185	FALSE	0.19735	TRUE
IESPGM.PTET51.1.10.132197	0	0.1465	TRUE	0.13435	TRUE	0.00745	FALSE	0.00485	FALSE	0	FALSE	0	FALSE	0.0597	TRUE	0.1905	TRUE
IESPGM.PTET51.1.10.133730	0	0.12555	TRUE	0.1414	TRUE	0	FALSE	0	FALSE	0	FALSE	0	FALSE	0.14875	TRUE	0.15185	TRUE
IESPGM.PTET51.1.10.134075	0.00405	0.17455	TRUE	0.14975	TRUE	0	FALSE	0.0045	FALSE	0	FALSE	0.0348	FALSE	0.1045	TRUE	0.19065	TRUE
IESPGM.PTET51.1.10.134176	0	0.16005	TRUE	0.1171	TRUE	0	FALSE	0	FALSE	0	FALSE	0.0265	FALSE	0.17165	TRUE	0.22445	TRUE
IESPGM.PTET51.1.10.134316	0.0045	0.17535	TRUE	0.13535	TRUE	0.00745	FALSE	0	FALSE	0	FALSE	0.0397	FALSE	0.1577	TRUE	0.1894	TRUE
IESPGM.PTET51.1.10.134962	0.00405	0.0645	TRUE	0.09515	TRUE	0	FALSE	0.00425	FALSE	0.00875	FALSE	0.0131	FALSE	0.1067	TRUE	0.2632	TRUE
IESPGM.PTET51.1.10.135281	0	0.10705	TRUE	0.10755	TRUE	0	FALSE	0.0099	FALSE	0	FALSE	0.01755	FALSE	0.1806	TRUE	0.2596	TRUE
IESPGM.PTET51.1.10.136772	0.01125	0.1521	TRUE	0.14505	TRUE	0	FALSE	0.0169	FALSE	0	FALSE	0.02625	FALSE	0.1314	TRUE	0.16195	TRUE
IESPGM.PTET51.1.10.139161	0.0077	0.2393	TRUE	0.10985	TRUE	0	FALSE	0	FALSE	0	FALSE	0.069	FALSE	0.17375	TRUE	0.19985	TRUE
IESPGM.PTET51.1.10.139366	0.00455	0.11625	TRUE	0.13715	TRUE	0	FALSE	0	FALSE	0	FALSE	0.0176	FALSE	0.15195	TRUE	0.12915	TRUE
IESPGM.PTET51.1.10.140602	0.01755	0.1667	TRUE	0.13925	TRUE	0	FALSE	0.0189	FALSE	0	FALSE	0.0225	FALSE	0.1003	TRUE	0.1619	TRUE
IESPGM.PTET51.1.10.141041	0.0206	0.2363	TRUE	0.163	TRUE	0	FALSE	0	FALSE	0	FALSE	0.0299	FALSE	0.1436	TRUE	0.17775	TRUE
IESPGM.PTET51.1.10.141145	0.0094	0.1619	TRUE	0.1587	TRUE	0	FALSE	0	FALSE	0	FALSE	0.01065	FALSE	0.12845	TRUE	0.1499	TRUE
IESPGM.PTET51.1.10.141874	0	0.12045	TRUE	0.1285	TRUE	0	FALSE	0.0275	FALSE	0.00665	FALSE	0.0204	FALSE	0.1368	TRUE	0.1888	TRUE
IESPGM.PTET51.1.10.141990	0	0.15425	TRUE	0.1575	TRUE	0	FALSE	0	FALSE	0	FALSE	0.00525	FALSE	0.16855	TRUE	0.13025	TRUE
IESPGM.PTET51.1.10.142664	0.00425	0.2307	TRUE	0.1437	TRUE	0	FALSE	0	FALSE	0.0328	FALSE	0.00845	FALSE	0.14955	TRUE	0.20395	TRUE
IESPGM.PTET51.1.10.145795	0	0.217	TRUE	0.1696	TRUE	0	FALSE	0	FALSE	0	FALSE	0.00485	FALSE	0.2201	TRUE	0.13645	TRUE
IESPGM.PTET51.1.10.149066	0	0.087	TRUE	0.08505	TRUE	0	FALSE	0.004	FALSE	0	FALSE	0.00715	FALSE	0.0907	TRUE	0.118	TRUE
IESPGM.PTET51.1.10.149792	0.014	0.20365	TRUE	0.1133	TRUE	0.00705	FALSE	0	FALSE	0.01335	FALSE	0.071	FALSE	0.1682	TRUE	0.1088	TRUE
IESPGM.PTET51.1.10.151023	0.01075	0.0703	FALSE	0.1377	TRUE	0.00795	FALSE	0.0052	FALSE	0	FALSE	0.0196	FALSE	0.19495	TRUE	0.1846	TRUE
IESPGM.PTET51.1.10.151909	0.0044	0.20365	TRUE	0.1356	TRUE	0.00665	FALSE	0.0034	FALSE	0	FALSE	0.0399	FALSE	0.14375	TRUE	0.1629	TRUE
IESPGM.PTET51.1.10.15488	0.00315	0.05525	TRUE	0.05035	TRUE	0.0149	FALSE	0	FALSE	0	FALSE	0	FALSE	0.0122	FALSE	0.1774	TRUE
IESPGM.PTET51.1.10.155610	0	0.06855	TRUE	0.10535	TRUE	0.00895	FALSE	0	FALSE	0	FALSE	0	FALSE	0.07275	TRUE	0.15145	TRUE
IESPGM.PTET51.1.10.155636	0	0.0367	FALSE	0.1299	TRUE	0.0156	FALSE	0	FALSE	0	FALSE	0	FALSE	0.081	TRUE	0.11315	TRUE
IESPGM.PTET51.1.10.158697	0	0.0199	FALSE	0.04595	FALSE	0	FALSE	0	FALSE	0	FALSE	0	FALSE	0.0221	FALSE	0.25965	TRUE
IESPGM.PTET51.1.10.158963	0.0097	0.18225	TRUE	0.1293	TRUE	0.00845	FALSE	0	FALSE	0.00795	FALSE	0.0356	FALSE	0.1709	TRUE	0.20685	TRUE
IESPGM.PTET51.1.10.159772	0	0.14065	TRUE	0.1145	TRUE	0	FALSE	0	FALSE	0	FALSE	0.0378	FALSE	0.1327	TRUE	0.23875	TRUE
IESPGM.PTET51.1.10.160327	0.0039	0.0781	TRUE	0.1622	TRUE	0.02115	FALSE	0.00485	FALSE	0.00745	FALSE	0.02325	FALSE	0.12775	TRUE	0.12385	TRUE
IESPGM.PTET51.1.10.160589	0	0.0579	FALSE	0.15195	TRUE	0	FALSE	0.0098	FALSE	0	FALSE	0.00495	FALSE	0.0797	TRUE	0.1873	TRUE
IESPGM.PTET51.1.10.161284	0.009	0.081	TRUE	0.14135	TRUE	0.00685	FALSE	0	FALSE	0	FALSE	0.0206	FALSE	0.07375	FALSE	0.25845	TRUE
IESPGM.PTET51.1.10.161471	0.007	0.15575	TRUE	0.1579	TRUE	0.0143	FALSE	0.0101	FALSE	0	FALSE	0.03115	FALSE	0.1428	TRUE	0.20445	TRUE
IESPGM.PTET51.1.10.163242	0	0.2112	TRUE	0.12345	TRUE	0	FALSE	0.0091	FALSE	0	FALSE	0	FALSE	0.11855	TRUE	0.1738	TRUE
IESPGM.PTET51.1.10.163514	0.0166	0.2316	TRUE	0.1868	TRUE	0.00705	FALSE	0	FALSE	0	FALSE	0.0391	FALSE	0.1472	TRUE	0.19885	TRUE
IESPGM.PTET51.1.10.165666	0.01345	0.112	TRUE	0.10695	TRUE	0.00665	FALSE	0.0085	FALSE	0	FALSE	0	FALSE	0.21365	TRUE	0.20975	TRUE
IESPGM.PTET51.1.10.16567	0	0.12285	TRUE	0.14745	TRUE	0	FALSE	0	FALSE	0.0076	FALSE	0.04035	FALSE	0.11675	TRUE	0.1413	TRUE
IESPGM.PTET51.1.10.165970	0	0.09535	TRUE	0.14385	TRUE	0	FALSE	0	FALSE	0	FALSE	0.015	FALSE	0.19905	TRUE	0.242	TRUE
IESPGM.PTET51.1.10.167479	0.015	0.08375	TRUE	0.1361	TRUE	0	FALSE	0	FALSE	0.00795	FALSE	0.0111	FALSE	0.12265	TRUE	0.16965	TRUE
IESPGM.PTET51.1.10.167630	0.0075	0.1078	TRUE	0.1806	TRUE	0	FALSE	0	FALSE	0	FALSE	0.00505	FALSE	0.0594	TRUE	0.20805	TRUE
IESPGM.PTET51.1.10.167743	0	0.089	TRUE	0.1915	TRUE	0.00745	FALSE	0	FALSE	0.0082	FALSE	0	FALSE	0.04095	FALSE	0.19635	TRUE
IESPGM.PTET51.1.10.168887	0.009	0.1016	TRUE	0.1545	TRUE	0	FALSE	0.0046	FALSE	0.00745	FALSE	0	FALSE	0.16465	TRUE	0.1361	TRUE
IESPGM.PTET51.1.10.175008	0	0.0733	TRUE	0.0943	TRUE	0.0139	FALSE	0.0091	FALSE	0	FALSE	0.0128	FALSE	0.0374	FALSE	0.1408	TRUE
IESPGM.PTET51.1.10.17768	0.0092	0.045	FALSE	0.09315	TRUE	0	FALSE	0	FALSE	0	FALSE	0.01085	FALSE	0.0104	FALSE	0.12255	TRUE
IESPGM.PTET51.1.10.179141	0	0.19785	TRUE	0.18415	TRUE	0	FALSE	0.0049	FALSE	0	FALSE	0.0097	FALSE	0.094	TRUE	0.20365	TRUE
IESPGM.PTET51.1.10.182788	0	0.08015	TRUE	0.14835	TRUE	0.00835	FALSE	0.0045	FALSE	0.00715	FALSE	0	FALSE	0.19825	TRUE	0.13075	TRUE
IESPGM.PTET51.1.10.183118	0	0.1173	TRUE	0.1147	TRUE	0	FALSE	0.0038	FALSE	0	FALSE	0.0061	FALSE	0.1236	TRUE	0.18715	TRUE
IESPGM.PTET51.1.10.184556	0	0.03	FALSE	0.0761	TRUE	0	FALSE	0	FALSE	0	FALSE	0	FALSE	0.07685	TRUE	0.18655	TRUE
IESPGM.PTET51.1.10.187854	0.00405	0.206	TRUE	0.1017	TRUE	0	FALSE	0	FALSE	0	FALSE	0.0526	FALSE	0.18875	TRUE	0.27705	TRUE
IESPGM.PTET51.1.10.188369	0.01345	0.173	TRUE	0.1423	TRUE	0	FALSE	0	FALSE	0.00695	FALSE	0.0258	FALSE	0.24505	TRUE	0.18865	TRUE
IESPGM.PTET51.1.10.189927	0	0.2014	TRUE	0.1527	TRUE	0	FALSE	0	FALSE	0	FALSE	0.08165	TRUE	0.1901	TRUE	0.3284	TRUE
IESPGM.PTET51.1.10.191702	0	0.1305	TRUE	0.0852	TRUE	0	FALSE	0.01775	FALSE	0.00725	FALSE	0.0142	FALSE	0.0542	FALSE	0.2279	TRUE
IESPGM.PTET51.1.10.194507	0	0.1812	TRUE	0.1909	TRUE	0	FALSE	0	FALSE	0.00805	FALSE	0.0481	FALSE	0.1749	TRUE	0.1793	TRUE
IESPGM.PTET51.1.10.195154	0.0084	0.24135	TRUE	0.1664	TRUE	0.00795	FALSE	0.0051	FALSE	0	FALSE	0.0273	FALSE	0.2498	TRUE	0.1852	TRUE
IESPGM.PTET51.1.10.19992	0.00375	0.10125	TRUE	0.1172	TRUE	0.00635	FALSE	0	FALSE	0.00715	FALSE	0.01235	FALSE	0.06485	TRUE	0.17335	TRUE
IESPGM.PTET51.1.10.204953	0.0037	0.17225	TRUE	0.15335	TRUE	0.0057	FALSE	0	FALSE	0	FALSE	0.0494	FALSE	0.1772	TRUE	0.22315	TRUE
IESPGM.PTET51.1.10.205301	0	0.1441	TRUE	0.1786	TRUE	0	FALSE	0	FALSE	0.00875	FALSE	0.0233	FALSE	0.1663	TRUE	0.1868	TRUE
IESPGM.PTET51.1.10.207669	0.0118	0.1121	TRUE	0.09145	TRUE	0	FALSE	0.0085	FALSE	0.00705	FALSE	0.0087	FALSE	0.0597	FALSE	0.2188	TRUE
IESPGM.PTET51.1.10.208811	0	0.19975	TRUE	0.16015	TRUE	0	FALSE	0	FALSE	0.00835	FALSE	0.02185	FALSE	0.0612	FALSE	0.231	TRUE
IESPGM.PTET51.1.10.20930	0	0.1906	TRUE	0.0958	TRUE	0	FALSE	0	FALSE	0	FALSE	0.0541	FALSE	0.1769	TRUE	0.22085	TRUE
IESPGM.PTET51.1.10.211233	0.0034	0.204	TRUE	0.1425	TRUE	0.01725	FALSE	0	FALSE	0.0152	FALSE	0	FALSE	0.01695	FALSE	0.16	TRUE
IESPGM.PTET51.1.10.213589	0	0.1065	TRUE	0.1581	TRUE	0	FALSE	0	FALSE	0	FALSE	0.02165	FALSE	0.2168	TRUE	0.1891	TRUE
IESPGM.PTET51.1.10.215220	0	0.20355	TRUE	0.1796	TRUE	0	FALSE	0.0058	FALSE	0	FALSE	0.01	FALSE	0.1656	TRUE	0.17315	TRUE
IESPGM.PTET51.1.10.217163	0.00825	0.1812	TRUE	0.1545	TRUE	0	FALSE	0.0145	FALSE	0.0066	FALSE	0.0329	FALSE	0.1329	TRUE	0.21135	TRUE
IESPGM.PTET51.1.10.218516	0.00365	0.095	TRUE	0.13925	TRUE	0	FALSE	0	FALSE	0	FALSE	0	FALSE	0.13965	TRUE	0.2259	TRUE
IESPGM.PTET51.1.10.219209	0.0078	0.1514	TRUE	0.11745	TRUE	0.00725	FALSE	0	FALSE	0.00685	FALSE	0.0145	FALSE	0.18715	TRUE	0.2134	TRUE
IESPGM.PTET51.1.10.219318	0	0.14125	TRUE	0.2002	TRUE	0	FALSE	0	FALSE	0	FALSE	0.0111	FALSE	0.1515	TRUE	0.2711	TRUE
IESPGM.PTET51.1.10.221520	0.0099	0.20665	TRUE	0.19355	TRUE	0.0065	FALSE	0	FALSE	0	FALSE	0.0289	FALSE	0.15555	TRUE	0.27735	TRUE
IESPGM.PTET51.1.10.221739	0.00465	0.2304	TRUE	0.17475	TRUE	0.013	FALSE	0.0116	FALSE	0	FALSE	0.11005	TRUE	0.08555	TRUE	0.25575	TRUE
IESPGM.PTET51.1.10.22236	0	0.0208	FALSE	0.06415	TRUE	0	FALSE	0.0098	FALSE	0	FALSE	0	FALSE	0.04845	FALSE	0.2268	TRUE
IESPGM.PTET51.1.10.224389	0	0.1931	TRUE	0.11815	TRUE	0	FALSE	0	FALSE	0	FALSE	0.0166	FALSE	0.0746	FALSE	0.17615	TRUE
IESPGM.PTET51.1.10.225117	0.0038	0.2507	TRUE	0.1875	TRUE	0	FALSE	0.0054	FALSE	0	FALSE	0.0206	FALSE	0.16425	TRUE	0.1915	TRUE
IESPGM.PTET51.1.10.22650	0.0073	0.109	TRUE	0.0996	TRUE	0.0058	FALSE	0.00525	FALSE	0.00875	FALSE	0.0101	FALSE	0.08095	TRUE	0.17025	TRUE
IESPGM.PTET51.1.10.227600	0.0085	0.20195	TRUE	0.15185	TRUE	0.0434	FALSE	0.0145	FALSE	0	FALSE	0.0832	FALSE	0.1943	TRUE	0.23	TRUE
IESPGM.PTET51.1.10.227651	0	0.2511	TRUE	0.11505	TRUE	0.012	FALSE	0.02215	FALSE	0	FALSE	0.08125	TRUE	0.2188	TRUE	0.17585	TRUE
IESPGM.PTET51.1.10.228998	0	0.153	TRUE	0.1489	TRUE	0	FALSE	0	FALSE	0	FALSE	0	FALSE	0.208	TRUE	0.22975	TRUE
IESPGM.PTET51.1.10.231428	0	0.1057	TRUE	0.11275	TRUE	0	FALSE	0	FALSE	0.0098	FALSE	0.0162	FALSE	0.03425	FALSE	0.26355	TRUE
IESPGM.PTET51.1.10.231883	0.00465	0.0282	FALSE	0.10715	TRUE	0	FALSE	0.00395	FALSE	0	FALSE	0	FALSE	0	FALSE	0.10085	TRUE
IESPGM.PTET51.1.10.23202	0	0.094	TRUE	0.1391	TRUE	0	FALSE	0.0185	FALSE	0	FALSE	0.012	FALSE	0.12725	TRUE	0.1598	TRUE
IESPGM.PTET51.1.10.234793	0.00465	0.1648	TRUE	0.14625	TRUE	0	FALSE	0	FALSE	0	FALSE	0.00515	FALSE	0.1	TRUE	0.2031	TRUE
IESPGM.PTET51.1.10.238597	0	0.10395	TRUE	0.1133	TRUE	0.00595	FALSE	0.00775	FALSE	0	FALSE	0.0041	FALSE	0.0183	FALSE	0.15205	TRUE
IESPGM.PTET51.1.10.240455	0	0.225	TRUE	0.15555	TRUE	0.00555	FALSE	0	FALSE	0.0077	FALSE	0.1027	TRUE	0.20945	TRUE	0.20505	TRUE
IESPGM.PTET51.1.10.241181	0.01115	0.234	TRUE	0.11265	TRUE	0.0284	FALSE	0.0226	FALSE	0.00685	FALSE	0.0332	FALSE	0.18535	TRUE	0.21165	TRUE
IESPGM.PTET51.1.10.242438	0.00425	0.2291	TRUE	0.17405	TRUE	0.0066	FALSE	0.00515	FALSE	0.00635	FALSE	0.08835	FALSE	0.12935	TRUE	0.20725	TRUE
IESPGM.PTET51.1.10.244547	0.004	0.1339	TRUE	0.13585	TRUE	0	FALSE	0	FALSE	0	FALSE	0.0115	FALSE	0.0608	FALSE	0.2058	TRUE
IESPGM.PTET51.1.10.245071	0	0.23145	TRUE	0.15275	TRUE	0	FALSE	0.0083	FALSE	0	FALSE	0.1711	TRUE	0.1664	TRUE	0.2178	TRUE
IESPGM.PTET51.1.10.246324	0	0.13825	TRUE	0.144	TRUE	0	FALSE	0	FALSE	0	FALSE	0	FALSE	0.2457	TRUE	0.2205	TRUE
IESPGM.PTET51.1.10.246734	0	0.0547	FALSE	0.10465	TRUE	0	FALSE	0.00435	FALSE	0.012	FALSE	0.00465	FALSE	0.03025	FALSE	0.12825	TRUE
IESPGM.PTET51.1.10.248446	0	0.12755	TRUE	0.1255	TRUE	0.0141	FALSE	0	FALSE	0.0192	FALSE	0	FALSE	0.13375	TRUE	0.1644	TRUE
IESPGM.PTET51.1.10.249067	0.01355	0.1124	TRUE	0.12045	TRUE	0	FALSE	0	FALSE	0.00735	FALSE	0.01795	FALSE	0.1286	TRUE	0.14125	TRUE
IESPGM.PTET51.1.10.249680	0.007	0.1968	TRUE	0.1452	TRUE	0.01695	FALSE	0.00825	FALSE	0.01615	FALSE	0.1209	TRUE	0.1409	TRUE	0.1977	TRUE
IESPGM.PTET51.1.10.252406	0.0084	0.2291	TRUE	0.221	TRUE	0	FALSE	0.00355	FALSE	0	FALSE	0.05255	FALSE	0.1897	TRUE	0.19275	TRUE
IESPGM.PTET51.1.10.254894	0	0.10275	TRUE	0.1525	TRUE	0.0064	FALSE	0.00405	FALSE	0	FALSE	0.00405	FALSE	0.0201	FALSE	0.1357	TRUE
IESPGM.PTET51.1.10.255220	0	0.10455	TRUE	0.1542	TRUE	0.0154	FALSE	0	FALSE	0	FALSE	0.0267	FALSE	0.0737	TRUE	0.2309	TRUE
IESPGM.PTET51.1.10.255326	0.00785	0.18295	TRUE	0.1941	TRUE	0	FALSE	0.0046	FALSE	0	FALSE	0.0214	FALSE	0.18205	TRUE	0.26965	TRUE
IESPGM.PTET51.1.10.25545	0	0.07855	TRUE	0.1196	TRUE	0	FALSE	0.00515	FALSE	0	FALSE	0.0167	FALSE	0.0479	FALSE	0.1687	TRUE
IESPGM.PTET51.1.10.256888	0	0.18315	TRUE	0.2231	TRUE	0	FALSE	0	FALSE	0	FALSE	0.04	FALSE	0.12185	TRUE	0.30195	TRUE
IESPGM.PTET51.1.10.258455	0.0068	0.24365	TRUE	0.13995	TRUE	0	FALSE	0	FALSE	0	FALSE	0.0499	FALSE	0.135	TRUE	0.2508	TRUE
IESPGM.PTET51.1.10.259436	0.0034	0.10145	TRUE	0.15005	TRUE	0	FALSE	0	FALSE	0	FALSE	0	FALSE	0.04525	FALSE	0.14215	TRUE
IESPGM.PTET51.1.10.260084	0.0039	0.20305	TRUE	0.13665	TRUE	0	FALSE	0	FALSE	0	FALSE	0.1003	TRUE	0.1446	TRUE	0.1609	TRUE
IESPGM.PTET51.1.10.260506	0.0086	0.2047	TRUE	0.1527	TRUE	0	FALSE	0.0093	FALSE	0	FALSE	0.03	FALSE	0.1026	TRUE	0.2415	TRUE
IESPGM.PTET51.1.10.260542	0.022	0.1915	TRUE	0.1632	TRUE	0	FALSE	0	FALSE	0	FALSE	0.09085	FALSE	0.1515	TRUE	0.2166	TRUE
IESPGM.PTET51.1.10.262205	0.0042	0.0269	FALSE	0.07945	TRUE	0.00745	FALSE	0	FALSE	0	FALSE	0	FALSE	0.02	FALSE	0.17405	TRUE
IESPGM.PTET51.1.10.26358	0.0083	0.20425	TRUE	0.1387	TRUE	0	FALSE	0	FALSE	0.00575	FALSE	0.0112	FALSE	0.31665	TRUE	0.14475	TRUE
IESPGM.PTET51.1.10.265074	0.01795	0.2034	TRUE	0.1727	TRUE	0	FALSE	0	FALSE	0	FALSE	0.01265	FALSE	0.162	TRUE	0.2847	TRUE
IESPGM.PTET51.1.10.265120	0.01315	0.1447	TRUE	0.1525	TRUE	0.01585	FALSE	0	FALSE	0.0096	FALSE	0.01065	FALSE	0.0851	FALSE	0.22985	TRUE
IESPGM.PTET51.1.10.269252	0	0.18255	TRUE	0.1308	TRUE	0	FALSE	0.0047	FALSE	0	FALSE	0	FALSE	0.2005	TRUE	0.2089	TRUE
IESPGM.PTET51.1.10.269644	0	0.10115	TRUE	0.1681	TRUE	0	FALSE	0	FALSE	0	FALSE	0.0085	FALSE	0.1111	TRUE	0.23425	TRUE
IESPGM.PTET51.1.10.270385	0	0.07135	TRUE	0.11895	TRUE	0	FALSE	0	FALSE	0.01725	FALSE	0.0109	FALSE	0.02855	FALSE	0.15785	TRUE
IESPGM.PTET51.1.10.270660	0.00765	0.1441	TRUE	0.1197	TRUE	0	FALSE	0	FALSE	0	FALSE	0.01085	FALSE	0.11495	TRUE	0.25085	TRUE
IESPGM.PTET51.1.10.271573	0.0037	0.1024	TRUE	0.13435	TRUE	0	FALSE	0	FALSE	0.0182	FALSE	0.0218	FALSE	0.06195	TRUE	0.26075	TRUE
IESPGM.PTET51.1.10.273648	0.0078	0.05575	FALSE	0.1061	TRUE	0	FALSE	0.01225	FALSE	0	FALSE	0	FALSE	0.03645	FALSE	0.14265	TRUE
IESPGM.PTET51.1.10.275558	0	0.1043	TRUE	0.12985	TRUE	0	FALSE	0	FALSE	0	FALSE	0	FALSE	0.11745	TRUE	0.247	TRUE
IESPGM.PTET51.1.10.27726	0.00375	0.18755	TRUE	0.1391	TRUE	0	FALSE	0.00555	FALSE	0.0196	FALSE	0.0317	FALSE	0.1252	TRUE	0.27715	TRUE
IESPGM.PTET51.1.10.280569	0.01135	0.13725	TRUE	0.14045	TRUE	0	FALSE	0	FALSE	0	FALSE	0.0137	FALSE	0.2316	TRUE	0.16905	TRUE
IESPGM.PTET51.1.10.281266	0.00415	0.1902	TRUE	0.17345	TRUE	0	FALSE	0.01235	FALSE	0.0096	FALSE	0.0899	FALSE	0.17815	TRUE	0.2089	TRUE
IESPGM.PTET51.1.10.283730	0.00465	0.12895	TRUE	0.178	TRUE	0.00725	FALSE	0	FALSE	0	FALSE	0.01655	FALSE	0.0806	FALSE	0.15015	TRUE
IESPGM.PTET51.1.10.285368	0	0.12685	TRUE	0.1774	TRUE	0	FALSE	0.00525	FALSE	0	FALSE	0.1098	TRUE	0.17895	TRUE	0.25835	TRUE
IESPGM.PTET51.1.10.286943	0.01175	0.19875	TRUE	0.1693	TRUE	0	FALSE	0.00355	FALSE	0.00845	FALSE	0.02335	FALSE	0.2261	TRUE	0.2596	TRUE
IESPGM.PTET51.1.10.294284	0.00385	0.0708	TRUE	0.1478	TRUE	0	FALSE	0.0057	FALSE	0	FALSE	0.0061	FALSE	0.074	TRUE	0.21905	TRUE
IESPGM.PTET51.1.10.295122	0	0.1097	TRUE	0.16	TRUE	0	FALSE	0	FALSE	0	FALSE	0	FALSE	0	FALSE	0.07515	TRUE
IESPGM.PTET51.1.10.297765	0	0.16115	TRUE	0.1649	TRUE	0	FALSE	0	FALSE	0	FALSE	0.02645	FALSE	0.0906	TRUE	0.28525	TRUE
IESPGM.PTET51.1.10.298544	0.0085	0.2291	TRUE	0.1638	TRUE	0	FALSE	0	FALSE	0	FALSE	0.10175	FALSE	0.1238	TRUE	0.24405	TRUE
IESPGM.PTET51.1.10.302233	0.0042	0.27185	TRUE	0.1071	TRUE	0	FALSE	0.00425	FALSE	0.0161	FALSE	0.0667	FALSE	0.18935	TRUE	0.244	TRUE
IESPGM.PTET51.1.10.302378	0.00415	0.1955	TRUE	0.19795	TRUE	0.0077	FALSE	0.0251	FALSE	0	FALSE	0.0747	TRUE	0.0967	TRUE	0.24015	TRUE
IESPGM.PTET51.1.10.302523	0.00355	0.1212	TRUE	0.1556	TRUE	0	FALSE	0	FALSE	0	FALSE	0.00435	FALSE	0.0557	FALSE	0.23225	TRUE
IESPGM.PTET51.1.10.30323	0.00385	0.07425	TRUE	0.1284	TRUE	0	FALSE	0	FALSE	0	FALSE	0	FALSE	0.1164	TRUE	0.19725	TRUE
IESPGM.PTET51.1.10.305469	0	0.1652	TRUE	0.1377	TRUE	0.0076	FALSE	0	FALSE	0	FALSE	0.0115	FALSE	0.19385	TRUE	0.17385	TRUE
IESPGM.PTET51.1.10.306235	0.00425	0.2252	TRUE	0.17895	TRUE	0	FALSE	0	FALSE	0	FALSE	0.04725	FALSE	0.1597	TRUE	0.277	TRUE
IESPGM.PTET51.1.10.30847	0	0.0846	TRUE	0.04995	FALSE	0.00735	FALSE	0	FALSE	0	FALSE	0.0133	FALSE	0.19995	TRUE	0.1769	TRUE
IESPGM.PTET51.1.10.309056	0.0131	0.2946	TRUE	0.14795	TRUE	0.00695	FALSE	0.0045	FALSE	0	FALSE	0.16975	TRUE	0.21165	TRUE	0.2234	TRUE
IESPGM.PTET51.1.10.311850	0.0096	0.22945	TRUE	0.1438	TRUE	0	FALSE	0	FALSE	0	FALSE	0.02325	FALSE	0.14415	TRUE	0.24225	TRUE
IESPGM.PTET51.1.10.316092	0	0.0621	FALSE	0.1094	TRUE	0	FALSE	0	FALSE	0	FALSE	0	FALSE	0.05635	TRUE	0.20595	TRUE
IESPGM.PTET51.1.10.316328	0.0522	0.33615	TRUE	0.16665	TRUE	0.0732	FALSE	0.0462	FALSE	0.0274	FALSE	0.18095	TRUE	0.17745	TRUE	0.2315	TRUE
IESPGM.PTET51.1.10.321925	0.0037	0.1055	TRUE	0.1644	TRUE	0.0224	FALSE	0.0042	FALSE	0	FALSE	0.0053	FALSE	0.1007	TRUE	0.18495	TRUE
IESPGM.PTET51.1.10.322503	0.0072	0.0607	TRUE	0.11225	TRUE	0	FALSE	0	FALSE	0	FALSE	0.009	FALSE	0.0294	FALSE	0.1931	TRUE
IESPGM.PTET51.1.10.331554	0	0.18345	TRUE	0.1595	TRUE	0	FALSE	0	FALSE	0	FALSE	0.0212	FALSE	0.1936	TRUE	0.2542	TRUE
IESPGM.PTET51.1.10.33327	0	0.0725	TRUE	0.1439	TRUE	0	FALSE	0.0196	FALSE	0	FALSE	0	FALSE	0.01755	FALSE	0.16555	TRUE
IESPGM.PTET51.1.10.333643	0	0.1101	TRUE	0.1847	TRUE	0	FALSE	0	FALSE	0	FALSE	0.0047	FALSE	0.075	TRUE	0.1829	TRUE
IESPGM.PTET51.1.10.334073	0	0.1142	TRUE	0.1342	TRUE	0	FALSE	0	FALSE	0	FALSE	0	FALSE	0.19495	TRUE	0.2634	TRUE
IESPGM.PTET51.1.10.334984	0.00475	0.0513	FALSE	0.0602	FALSE	0	FALSE	0.004	FALSE	0	FALSE	0	FALSE	0.1822	TRUE	0.2121	TRUE
IESPGM.PTET51.1.10.335351	0.00355	0.08865	TRUE	0.063	TRUE	0	FALSE	0	FALSE	0.00685	FALSE	0.0097	FALSE	0.006	FALSE	0.13	TRUE
IESPGM.PTET51.1.10.336433	0.0188	0.23145	TRUE	0.16625	TRUE	0	FALSE	0	FALSE	0	FALSE	0.133	TRUE	0.18015	TRUE	0.1771	TRUE
IESPGM.PTET51.1.10.338543	0.0038	0.08795	TRUE	0.1466	TRUE	0	FALSE	0	FALSE	0	FALSE	0	FALSE	0.12605	TRUE	0.22755	TRUE
IESPGM.PTET51.1.10.338688	0.00355	0.1934	TRUE	0.1479	TRUE	0	FALSE	0.0042	FALSE	0	FALSE	0.03625	FALSE	0.15585	TRUE	0.25725	TRUE
IESPGM.PTET51.1.10.339608	0	0.1797	TRUE	0.17695	TRUE	0.0156	FALSE	0.0083	FALSE	0	FALSE	0	FALSE	0.1549	TRUE	0.21725	TRUE
IESPGM.PTET51.1.10.339950	0	0.232	TRUE	0.18575	TRUE	0	FALSE	0.00445	FALSE	0	FALSE	0	FALSE	0.17825	TRUE	0.2124	TRUE
IESPGM.PTET51.1.10.341648	0.00415	0.09385	TRUE	0.0814	TRUE	0	FALSE	0	FALSE	0	FALSE	0	FALSE	0.0284	FALSE	0.1653	TRUE
IESPGM.PTET51.1.10.341800	0	0.18585	TRUE	0.15615	TRUE	0	FALSE	0.0121	FALSE	0	FALSE	0.06305	FALSE	0.23455	TRUE	0.23885	TRUE
IESPGM.PTET51.1.10.350037	0.0048	0.22095	TRUE	0.1749	TRUE	0	FALSE	0	FALSE	0	FALSE	0.0065	FALSE	0.0962	TRUE	0.1813	TRUE
IESPGM.PTET51.1.10.35274	0	0.1068	TRUE	0.0873	TRUE	0.00685	FALSE	0.0053	FALSE	0	FALSE	0	FALSE	0.0302	FALSE	0.22075	TRUE
IESPGM.PTET51.1.10.353582	0.0104	0.06375	FALSE	0.13535	TRUE	0	FALSE	0.0096	FALSE	0	FALSE	0.02	FALSE	0.07035	FALSE	0.13405	TRUE
IESPGM.PTET51.1.10.354411	0.00375	0.1976	TRUE	0.1584	TRUE	0	FALSE	0	FALSE	0	FALSE	0	FALSE	0.1219	TRUE	0.25655	TRUE
IESPGM.PTET51.1.10.355684	0.0133	0.16785	TRUE	0.14485	TRUE	0.00705	FALSE	0	FALSE	0.0086	FALSE	0.0319	FALSE	0.1443	TRUE	0.2342	TRUE
IESPGM.PTET51.1.10.358822	0.01285	0.15965	TRUE	0.1768	TRUE	0.00845	FALSE	0.00885	FALSE	0.00895	FALSE	0.01535	FALSE	0.1745	TRUE	0.19165	TRUE
IESPGM.PTET51.1.10.364924	0	0.05035	FALSE	0.15895	TRUE	0	FALSE	0	FALSE	0.00705	FALSE	0.00575	FALSE	0.0125	FALSE	0.20255	TRUE
IESPGM.PTET51.1.10.365197	0.0179	0.17335	TRUE	0.16335	TRUE	0	FALSE	0	FALSE	0	FALSE	0.0095	FALSE	0.17235	TRUE	0.2182	TRUE
IESPGM.PTET51.1.10.365542	0.01445	0.2542	TRUE	0.1282	TRUE	0	FALSE	0	FALSE	0	FALSE	0.05795	FALSE	0.13815	TRUE	0.16845	TRUE
IESPGM.PTET51.1.10.367149	0	0.21905	TRUE	0.1822	TRUE	0.0135	FALSE	0.0046	FALSE	0	FALSE	0.0299	FALSE	0.1429	TRUE	0.2589	TRUE
IESPGM.PTET51.1.10.367631	0	0.1636	TRUE	0.14645	TRUE	0	FALSE	0	FALSE	0.0156	FALSE	0.0203	FALSE	0.14895	TRUE	0.22065	TRUE
IESPGM.PTET51.1.10.370649	0	0.1281	TRUE	0.1794	TRUE	0.0058	FALSE	0.0052	FALSE	0	FALSE	0.0235	FALSE	0.0806	TRUE	0.2713	TRUE
IESPGM.PTET51.1.10.373282	0.0037	0.1754	TRUE	0.21895	TRUE	0.0405	FALSE	0.028	FALSE	0	FALSE	0.12715	TRUE	0.20445	TRUE	0.26525	TRUE
IESPGM.PTET51.1.10.375404	0.00355	0.18805	TRUE	0.1311	TRUE	0	FALSE	0.01895	FALSE	0	FALSE	0.0528	FALSE	0.11915	TRUE	0.1576	TRUE
IESPGM.PTET51.1.10.378840	0	0.11425	TRUE	0.1547	TRUE	0	FALSE	0.00415	FALSE	0.02665	FALSE	0.0099	FALSE	0.1407	TRUE	0.27455	TRUE
IESPGM.PTET51.1.10.379122	0.0173	0.05585	FALSE	0.0896	TRUE	0.0066	FALSE	0	FALSE	0.0076	FALSE	0	FALSE	0.0177	FALSE	0.2481	TRUE
IESPGM.PTET51.1.10.380423	0.0074	0.2812	TRUE	0.14085	TRUE	0.0059	FALSE	0	FALSE	0.00705	FALSE	0.1374	TRUE	0.19575	TRUE	0.21335	TRUE
IESPGM.PTET51.1.10.382887	0.0039	0.14985	TRUE	0.1574	TRUE	0	FALSE	0	FALSE	0.0086	FALSE	0.03295	FALSE	0.11675	TRUE	0.2346	TRUE
IESPGM.PTET51.1.10.383189	0	0.02745	FALSE	0.10405	TRUE	0	FALSE	0	FALSE	0	FALSE	0	FALSE	0.0052	FALSE	0.179	TRUE
IESPGM.PTET51.1.10.389505	0.007	0.08365	TRUE	0.0993	TRUE	0	FALSE	0	FALSE	0	FALSE	0	FALSE	0.1023	TRUE	0.2482	TRUE
IESPGM.PTET51.1.10.390539	0	0.0787	TRUE	0.23335	TRUE	0	FALSE	0.0051	FALSE	0	FALSE	0	FALSE	0.05615	FALSE	0.24985	TRUE
IESPGM.PTET51.1.10.391245	0.0037	0.1166	TRUE	0.1686	TRUE	0.00675	FALSE	0	FALSE	0	FALSE	0.0095	FALSE	0.1231	TRUE	0.2047	TRUE
IESPGM.PTET51.1.10.3914	0.00375	0.1189	TRUE	0.09975	TRUE	0	FALSE	0.0075	FALSE	0	FALSE	0.0651	FALSE	0.0779	TRUE	0.09125	TRUE
IESPGM.PTET51.1.10.395949	0	0.2136	TRUE	0.17645	TRUE	0	FALSE	0.01375	FALSE	0.00745	FALSE	0.0971	TRUE	0.15055	TRUE	0.30195	TRUE
IESPGM.PTET51.1.10.401654	0	0.20615	TRUE	0.0913	TRUE	0	FALSE	0.0119	FALSE	0.00675	FALSE	0.058	FALSE	0.1696	TRUE	0.2532	TRUE
IESPGM.PTET51.1.10.401862	0.0072	0.18845	TRUE	0.111	TRUE	0	FALSE	0.0143	FALSE	0.0201	FALSE	0.0146	FALSE	0.19975	TRUE	0.2522	TRUE
IESPGM.PTET51.1.10.40590	0.00415	0.1868	TRUE	0.18005	TRUE	0.00705	FALSE	0.00505	FALSE	0.0185	FALSE	0.02925	FALSE	0.2713	TRUE	0.188	TRUE
IESPGM.PTET51.1.10.408858	0.00445	0.1445	TRUE	0.1404	TRUE	0	FALSE	0	FALSE	0	FALSE	0.0115	FALSE	0.04465	FALSE	0.2561	TRUE
IESPGM.PTET51.1.10.40926	0	0.109	TRUE	0.1711	TRUE	0	FALSE	0.00505	FALSE	0	FALSE	0.0057	FALSE	0.15765	TRUE	0.2288	TRUE
IESPGM.PTET51.1.10.416486	0.0066	0.21945	TRUE	0.1644	TRUE	0.0066	FALSE	0.00455	FALSE	0.01515	FALSE	0.0906	TRUE	0.2374	TRUE	0.27955	TRUE
IESPGM.PTET51.1.10.416603	0.00425	0.27345	TRUE	0.1666	TRUE	0.0177	FALSE	0	FALSE	0	FALSE	0.0476	FALSE	0.1828	TRUE	0.2959	TRUE
IESPGM.PTET51.1.10.423568	0	0.26405	TRUE	0.1766	TRUE	0.0147	FALSE	0.0325	FALSE	0	FALSE	0.1399	TRUE	0.1772	TRUE	0.19805	TRUE
IESPGM.PTET51.1.10.42778	0	0.0744	TRUE	0.11995	TRUE	0	FALSE	0	FALSE	0	FALSE	0	FALSE	0.10395	TRUE	0.20625	TRUE
IESPGM.PTET51.1.10.429372	0.0036	0.24685	TRUE	0.2087	TRUE	0	FALSE	0.00555	FALSE	0	FALSE	0.10065	TRUE	0.19785	TRUE	0.256	TRUE
IESPGM.PTET51.1.10.42952	0.0281	0.1667	TRUE	0.10725	FALSE	0.04035	FALSE	0.04485	FALSE	0	FALSE	0.073	FALSE	0.13995	TRUE	0.11795	TRUE
IESPGM.PTET51.1.10.43071	0.0038	0.2442	TRUE	0.17015	TRUE	0	FALSE	0.00425	FALSE	0	FALSE	0.0162	FALSE	0.1824	TRUE	0.1648	TRUE
IESPGM.PTET51.1.10.43548	0	0.2206	TRUE	0.12515	TRUE	0.0096	FALSE	0.0098	FALSE	0	FALSE	0.07935	FALSE	0.0462	FALSE	0.2096	TRUE
IESPGM.PTET51.1.10.440832	0.00355	0.1345	TRUE	0.1538	TRUE	0.00795	FALSE	0	FALSE	0.00735	FALSE	0.03515	FALSE	0.1462	TRUE	0.287	TRUE
IESPGM.PTET51.1.10.446751	0.0078	0.23165	TRUE	0.20335	TRUE	0	FALSE	0.01	FALSE	0.00745	FALSE	0.1399	TRUE	0.1654	TRUE	0.27355	TRUE
IESPGM.PTET51.1.10.447668	0.0042	0.11505	TRUE	0.12635	TRUE	0	FALSE	0	FALSE	0.013	FALSE	0.01675	FALSE	0.08975	TRUE	0.1832	TRUE
IESPGM.PTET51.1.10.44768	0	0.13715	TRUE	0.14655	TRUE	0.011	FALSE	0.0041	FALSE	0.0175	FALSE	0.0101	FALSE	0.1367	TRUE	0.20765	TRUE
IESPGM.PTET51.1.10.44959	0.0354	0.139	TRUE	0.18205	TRUE	0.00695	FALSE	0.01345	FALSE	0	FALSE	0.0821	FALSE	0.19995	TRUE	0.2031	TRUE
IESPGM.PTET51.1.10.454255	0	0.0703	TRUE	0.15085	TRUE	0	FALSE	0	FALSE	0	FALSE	0	FALSE	0.0957	TRUE	0.16095	TRUE
IESPGM.PTET51.1.10.455981	0	0.16565	TRUE	0.1472	TRUE	0.02475	FALSE	0	FALSE	0	FALSE	0.00525	FALSE	0.13555	TRUE	0.3103	TRUE
IESPGM.PTET51.1.10.4563	0	0.12845	TRUE	0.1272	TRUE	0	FALSE	0	FALSE	0.0147	FALSE	0.07315	TRUE	0.058	FALSE	0.1795	TRUE
IESPGM.PTET51.1.10.45820	0.00405	0.1728	TRUE	0.19105	TRUE	0.00665	FALSE	0.01665	FALSE	0	FALSE	0.005	FALSE	0.1022	TRUE	0.176	TRUE
IESPGM.PTET51.1.10.461256	0.00405	0.1916	TRUE	0.1376	TRUE	0.00895	FALSE	0	FALSE	0	FALSE	0.0055	FALSE	0.17395	TRUE	0.2857	TRUE
IESPGM.PTET51.1.10.461407	0	0.1591	TRUE	0.1589	TRUE	0	FALSE	0	FALSE	0.0077	FALSE	0.0276	FALSE	0.1719	TRUE	0.26065	TRUE
IESPGM.PTET51.1.10.461841	0	0.08445	TRUE	0.1406	TRUE	0	FALSE	0.0047	FALSE	0.0292	FALSE	0.0057	FALSE	0.0678	TRUE	0.27435	TRUE
IESPGM.PTET51.1.10.462652	0.01035	0.22875	TRUE	0.16895	TRUE	0.0149	FALSE	0.00465	FALSE	0.0119	FALSE	0.1521	TRUE	0.1798	TRUE	0.1538	TRUE
IESPGM.PTET51.1.10.463133	0	0.13085	TRUE	0.20465	TRUE	0	FALSE	0.01135	FALSE	0	FALSE	0.00625	FALSE	0.113	TRUE	0.2599	TRUE
IESPGM.PTET51.1.10.464850	0.00545	0.27945	TRUE	0.1911	TRUE	0.0484	FALSE	0.01135	FALSE	0.0213	FALSE	0.18535	TRUE	0.2264	TRUE	0.24295	TRUE
IESPGM.PTET51.1.10.466741	0.0037	0.1052	TRUE	0.1712	TRUE	0	FALSE	0	FALSE	0.00675	FALSE	0	FALSE	0.1088	TRUE	0.1717	TRUE
IESPGM.PTET51.1.10.469588	0	0.0916	TRUE	0.1618	TRUE	0	FALSE	0.0058	FALSE	0.0125	FALSE	0.0162	FALSE	0.0675	TRUE	0.21645	TRUE
IESPGM.PTET51.1.10.470321	0	0.20175	TRUE	0.1664	TRUE	0	FALSE	0	FALSE	0	FALSE	0.02165	FALSE	0.1054	TRUE	0.18155	TRUE
IESPGM.PTET51.1.10.470983	0	0.2487	TRUE	0.2098	TRUE	0.0595	FALSE	0.0767	FALSE	0.0056	FALSE	0.10235	TRUE	0.12565	TRUE	0.3097	TRUE
IESPGM.PTET51.1.10.473604	0	0.04525	FALSE	0.15865	TRUE	0.0078	FALSE	0	FALSE	0	FALSE	0.00575	FALSE	0.0548	FALSE	0.23225	TRUE
IESPGM.PTET51.1.10.474373	0	0.04025	FALSE	0.1136	TRUE	0	FALSE	0.0102	FALSE	0	FALSE	0.01	FALSE	0.1351	TRUE	0.1908	TRUE
IESPGM.PTET51.1.10.474402	0	0.09215	TRUE	0.1567	TRUE	0	FALSE	0	FALSE	0	FALSE	0	FALSE	0.1738	TRUE	0.1754	TRUE
IESPGM.PTET51.1.10.474776	0	0.16735	TRUE	0.10935	TRUE	0	FALSE	0	FALSE	0	FALSE	0	FALSE	0.1631	TRUE	0.2503	TRUE
IESPGM.PTET51.1.10.475097	0	0.1509	TRUE	0.07335	TRUE	0	FALSE	0.033	FALSE	0.00625	FALSE	0.03445	FALSE	0.22195	TRUE	0.32905	TRUE
IESPGM.PTET51.1.10.475656	0.0174	0.1361	TRUE	0.14065	TRUE	0.0116	FALSE	0.00415	FALSE	0	FALSE	0.03415	FALSE	0.1141	TRUE	0.2588	TRUE
IESPGM.PTET51.1.10.476151	0.0078	0.1233	TRUE	0.1733	TRUE	0	FALSE	0	FALSE	0	FALSE	0.00485	FALSE	0.1189	TRUE	0.23215	TRUE
IESPGM.PTET51.1.10.47857	0.0039	0.16475	TRUE	0.1595	TRUE	0.0189	FALSE	0.00465	FALSE	0	FALSE	0.06915	TRUE	0.191	TRUE	0.26375	TRUE
IESPGM.PTET51.1.10.489516	0.0082	0.1577	TRUE	0.169	TRUE	0	FALSE	0.0101	FALSE	0.00835	FALSE	0.0105	FALSE	0.1604	TRUE	0.2703	TRUE
IESPGM.PTET51.1.10.489557	0	0.20415	TRUE	0.1438	TRUE	0	FALSE	0	FALSE	0.0145	FALSE	0.01655	FALSE	0.2114	TRUE	0.28025	TRUE
IESPGM.PTET51.1.10.493028	0	0.24145	TRUE	0.21255	TRUE	0	FALSE	0.0139	FALSE	0.0175	FALSE	0.0187	FALSE	0.20195	TRUE	0.25805	TRUE
IESPGM.PTET51.1.10.493526	0	0.11605	TRUE	0.1427	TRUE	0	FALSE	0.00455	FALSE	0	FALSE	0.0051	FALSE	0.0604	FALSE	0.2066	TRUE
IESPGM.PTET51.1.10.49642	0	0.11165	TRUE	0.12535	TRUE	0	FALSE	0.01	FALSE	0	FALSE	0	FALSE	0.0317	FALSE	0.1817	TRUE
IESPGM.PTET51.1.10.497618	0	0.12955	TRUE	0.10965	TRUE	0.00675	FALSE	0.00475	FALSE	0.01085	FALSE	0	FALSE	0.0086	FALSE	0.1667	TRUE
IESPGM.PTET51.1.10.502848	0	0.1968	TRUE	0.18365	TRUE	0.00745	FALSE	0.02965	FALSE	0.0076	FALSE	0.125	TRUE	0.151	TRUE	0.2402	TRUE
IESPGM.PTET51.1.10.503035	0	0.2048	TRUE	0.1675	TRUE	0.00675	FALSE	0.0057	FALSE	0.0096	FALSE	0.11735	TRUE	0.16165	TRUE	0.30285	TRUE
IESPGM.PTET51.1.10.50329	0.0052	0.0716	FALSE	0.1451	TRUE	0	FALSE	0	FALSE	0	FALSE	0	FALSE	0.13815	TRUE	0.1912	TRUE
IESPGM.PTET51.1.10.504433	0	0.2664	TRUE	0.1618	TRUE	0	FALSE	0.0137	FALSE	0	FALSE	0.01815	FALSE	0.2353	TRUE	0.3467	TRUE
IESPGM.PTET51.1.10.51272	0.00395	0.1317	TRUE	0.1666	TRUE	0.00685	FALSE	0	FALSE	0	FALSE	0.0115	FALSE	0.18555	TRUE	0.1471	TRUE
IESPGM.PTET51.1.10.518416	0.0119	0.1362	TRUE	0.16185	TRUE	0	FALSE	0	FALSE	0	FALSE	0.0091	FALSE	0.01785	FALSE	0.2193	TRUE
IESPGM.PTET51.1.10.51856	0.01205	0.19805	TRUE	0.16315	TRUE	0.00895	FALSE	0.0093	FALSE	0	FALSE	0.2066	TRUE	0.12775	TRUE	0.2419	TRUE
IESPGM.PTET51.1.10.51967	0.0133	0.0583	FALSE	0.08935	FALSE	0	FALSE	0	FALSE	0	FALSE	0	FALSE	0.1362	TRUE	0.1255	TRUE
IESPGM.PTET51.1.10.522301	0	0.2444	TRUE	0.19665	TRUE	0	FALSE	0	FALSE	0	FALSE	0.02315	FALSE	0.1245	TRUE	0.3503	TRUE
IESPGM.PTET51.1.10.52340	0	0.13845	TRUE	0.1733	TRUE	0	FALSE	0.0087	FALSE	0	FALSE	0.00625	FALSE	0.08055	TRUE	0.13095	TRUE
IESPGM.PTET51.1.10.53335	0.0039	0.13625	TRUE	0.1821	TRUE	0.00675	FALSE	0.0059	FALSE	0	FALSE	0.0303	FALSE	0.081	TRUE	0.2024	TRUE
IESPGM.PTET51.1.10.53559	0.01535	0.1057	FALSE	0.11545	TRUE	0	FALSE	0	FALSE	0.00715	FALSE	0.01075	FALSE	0.12945	TRUE	0.18845	TRUE
IESPGM.PTET51.1.10.53657	0	0.20175	TRUE	0.10955	TRUE	0	FALSE	0	FALSE	0	FALSE	0.03515	FALSE	0.2584	TRUE	0.2081	TRUE
IESPGM.PTET51.1.10.5366	0.0124	0.0232	FALSE	0.05405	TRUE	0	FALSE	0.0049	FALSE	0	FALSE	0.00425	FALSE	0.0371	FALSE	0.19165	TRUE
IESPGM.PTET51.1.10.54455	0.0094	0.07505	TRUE	0.1009	TRUE	0	FALSE	0	FALSE	0.0182	FALSE	0.0125	FALSE	0.06095	FALSE	0.22415	TRUE
IESPGM.PTET51.1.10.551050	0.0037	0.2109	TRUE	0.1777	TRUE	0.0149	FALSE	0	FALSE	0.01495	FALSE	0.10855	TRUE	0.189	TRUE	0.3008	TRUE
IESPGM.PTET51.1.10.552921	0.0079	0.18235	TRUE	0.1768	TRUE	0	FALSE	0.00445	FALSE	0	FALSE	0.03325	FALSE	0.18565	TRUE	0.3112	TRUE
IESPGM.PTET51.1.10.553485	0.0044	0.1783	TRUE	0.17365	TRUE	0	FALSE	0	FALSE	0	FALSE	0.00505	FALSE	0.14845	TRUE	0.23705	TRUE
IESPGM.PTET51.1.10.553631	0	0.18025	TRUE	0.1709	TRUE	0	FALSE	0	FALSE	0.00685	FALSE	0	FALSE	0.2324	TRUE	0.2306	TRUE
IESPGM.PTET51.1.10.554032	0	0.221	TRUE	0.1564	TRUE	0	FALSE	0.0108	FALSE	0.00875	FALSE	0.00485	FALSE	0	FALSE	0.11225	TRUE
IESPGM.PTET51.1.10.55497	0	0.0472	FALSE	0.0757	TRUE	0	FALSE	0.0196	FALSE	0.00725	FALSE	0.0147	FALSE	0.0776	TRUE	0.19995	TRUE
IESPGM.PTET51.1.10.555909	0.00845	0.2359	TRUE	0.1766	TRUE	0	FALSE	0.014	FALSE	0	FALSE	0.0489	FALSE	0.18875	TRUE	0.22175	TRUE
IESPGM.PTET51.1.10.559539	0	0.181	TRUE	0.1669	TRUE	0.0104	FALSE	0.005	FALSE	0	FALSE	0	FALSE	0.1778	TRUE	0.2508	TRUE
IESPGM.PTET51.1.10.564416	0.00375	0.25725	TRUE	0.14275	TRUE	0	FALSE	0.0067	FALSE	0	FALSE	0.0725	TRUE	0.1259	TRUE	0.30125	TRUE
IESPGM.PTET51.1.10.564571	0.00365	0.1779	TRUE	0.22345	TRUE	0	FALSE	0.0079	FALSE	0	FALSE	0.0726	FALSE	0.2065	TRUE	0.2201	TRUE
IESPGM.PTET51.1.10.56630	0.01285	0.15495	TRUE	0.14395	TRUE	0	FALSE	0.01655	FALSE	0.03285	FALSE	0.1071	FALSE	0.10565	TRUE	0.23195	TRUE
IESPGM.PTET51.1.10.570497	0.01655	0.2199	TRUE	0.20645	TRUE	0	FALSE	0.00465	FALSE	0	FALSE	0.0215	FALSE	0.1176	FALSE	0.2513	TRUE
IESPGM.PTET51.1.10.57193	0	0.106	TRUE	0.14755	TRUE	0.0076	FALSE	0.00485	FALSE	0	FALSE	0.02255	FALSE	0.12415	TRUE	0.2546	TRUE
IESPGM.PTET51.1.10.572244	0.0034	0.226	TRUE	0.2095	TRUE	0	FALSE	0	FALSE	0	FALSE	0.0673	FALSE	0.0917	TRUE	0.1875	TRUE
IESPGM.PTET51.1.10.574325	0.00455	0.2015	TRUE	0.21495	TRUE	0	FALSE	0.0055	FALSE	0	FALSE	0.04055	FALSE	0.19305	TRUE	0.30445	TRUE
IESPGM.PTET51.1.10.577209	0	0.2393	TRUE	0.15855	TRUE	0.02185	FALSE	0.0058	FALSE	0.0147	FALSE	0.0306	FALSE	0.15775	TRUE	0.298	TRUE
IESPGM.PTET51.1.10.579090	0.00415	0.25665	TRUE	0.14245	TRUE	0	FALSE	0.0046	FALSE	0	FALSE	0.0671	FALSE	0.1814	TRUE	0.21985	TRUE
IESPGM.PTET51.1.10.58201	0	0.11125	TRUE	0.15435	TRUE	0.005	FALSE	0.00425	FALSE	0	FALSE	0.01755	FALSE	0.2115	TRUE	0.23325	TRUE
IESPGM.PTET51.1.10.58305	0	0.2012	TRUE	0.0972	TRUE	0	FALSE	0.0074	FALSE	0	FALSE	0.02645	FALSE	0.18255	TRUE	0.2038	TRUE
IESPGM.PTET51.1.10.584973	0.0085	0.13665	TRUE	0.20885	TRUE	0	FALSE	0	FALSE	0	FALSE	0	FALSE	0.1878	TRUE	0.3699	TRUE
IESPGM.PTET51.1.10.594132	0	0.22985	TRUE	0.20135	TRUE	0.028	FALSE	0.0276	FALSE	0.01615	FALSE	0.11755	TRUE	0.2185	TRUE	0.2129	TRUE
IESPGM.PTET51.1.10.606112	0	0.17445	TRUE	0.1984	TRUE	0	FALSE	0	FALSE	0	FALSE	0.01835	FALSE	0.14225	TRUE	0.3494	TRUE
IESPGM.PTET51.1.10.6137	0.0055	0.1962	TRUE	0.11615	TRUE	0	FALSE	0	FALSE	0	FALSE	0.04595	FALSE	0.2079	TRUE	0.2609	TRUE
IESPGM.PTET51.1.10.61606	0.00415	0.1412	TRUE	0.1538	TRUE	0.0133	FALSE	0.0108	FALSE	0	FALSE	0.0171	FALSE	0.1554	TRUE	0.16765	TRUE
IESPGM.PTET51.1.10.61626	0	0.21095	TRUE	0.1618	TRUE	0	FALSE	0.01	FALSE	0	FALSE	0.06915	TRUE	0.1312	TRUE	0.1814	TRUE
IESPGM.PTET51.1.10.61864	0.00465	0.03165	FALSE	0.0877	TRUE	0.0179	FALSE	0.0056	FALSE	0	FALSE	0.0135	FALSE	0.0312	FALSE	0.11945	TRUE
IESPGM.PTET51.1.10.636550	0.01205	0.2633	TRUE	0.1618	TRUE	0.09445	FALSE	0.22415	TRUE	0.00805	FALSE	0.13085	TRUE	0.28055	TRUE	0.24825	TRUE
IESPGM.PTET51.1.10.644598	0	0.2143	TRUE	0.1282	TRUE	0	FALSE	0.0095	FALSE	0	FALSE	0.10195	TRUE	0.1675	TRUE	0.2239	TRUE
IESPGM.PTET51.1.10.645715	0	0.2338	TRUE	0.1623	TRUE	0.0179	FALSE	0	FALSE	0.0065	FALSE	0.0043	FALSE	0.20375	TRUE	0.2409	TRUE
IESPGM.PTET51.1.10.646481	0	0.15145	TRUE	0.1159	TRUE	0	FALSE	0	FALSE	0.00625	FALSE	0.024	FALSE	0.1296	TRUE	0.2714	TRUE
IESPGM.PTET51.1.10.648846	0	0.22195	TRUE	0.18995	TRUE	0	FALSE	0	FALSE	0.00675	FALSE	0.0688	FALSE	0.1687	TRUE	0.27815	TRUE
IESPGM.PTET51.1.10.64998	0.0067	0.15345	TRUE	0.13425	TRUE	0	FALSE	0	FALSE	0	FALSE	0.0222	FALSE	0.25615	TRUE	0.18845	TRUE
IESPGM.PTET51.1.10.650249	0.01315	0.1594	TRUE	0.2013	TRUE	0	FALSE	0	FALSE	0	FALSE	0	FALSE	0.2989	TRUE	0.3286	TRUE
IESPGM.PTET51.1.10.65612	0	0.1327	TRUE	0.11075	TRUE	0.0082	FALSE	0	FALSE	0	FALSE	0.04585	FALSE	0.0896	TRUE	0.1943	TRUE
IESPGM.PTET51.1.10.65986	0.00415	0.2358	TRUE	0.09975	TRUE	0.0082	FALSE	0.0061	FALSE	0.0213	FALSE	0.09215	FALSE	0.2478	TRUE	0.16335	TRUE
IESPGM.PTET51.1.10.662996	0.0072	0.1317	TRUE	0.1331	TRUE	0	FALSE	0	FALSE	0	FALSE	0	FALSE	0.25	TRUE	0.2588	TRUE
IESPGM.PTET51.1.10.666673	0	0.1466	TRUE	0.1768	TRUE	0	FALSE	0	FALSE	0	FALSE	0.02095	FALSE	0.222	TRUE	0.19995	TRUE
IESPGM.PTET51.1.10.668818	0	0.2541	TRUE	0.16715	TRUE	0	FALSE	0.0051	FALSE	0.0086	FALSE	0.03195	FALSE	0.12855	TRUE	0.21675	TRUE
IESPGM.PTET51.1.10.669589	0	0.12495	TRUE	0.16435	TRUE	0.0127	FALSE	0.00875	FALSE	0	FALSE	0.0323	FALSE	0.18345	TRUE	0.2289	TRUE
IESPGM.PTET51.1.10.68553	0.0054	0.0521	FALSE	0.10405	TRUE	0.0139	FALSE	0.01075	FALSE	0.00945	FALSE	0	FALSE	0.0143	FALSE	0.11375	TRUE
IESPGM.PTET51.1.10.72160	0.0081	0.13025	TRUE	0.10485	TRUE	0.006	FALSE	0.0056	FALSE	0	FALSE	0.01175	FALSE	0.1059	TRUE	0.2174	TRUE
IESPGM.PTET51.1.10.73128	0.02695	0.08835	FALSE	0.1108	TRUE	0	FALSE	0	FALSE	0.0147	FALSE	0	FALSE	0.03305	FALSE	0.2743	TRUE
IESPGM.PTET51.1.10.75121	0	0.0813	TRUE	0.1101	TRUE	0	FALSE	0	FALSE	0	FALSE	0	FALSE	0	FALSE	0.1183	TRUE
IESPGM.PTET51.1.10.77330	0.0082	0.09235	TRUE	0.13315	TRUE	0	FALSE	0.00465	FALSE	0.0066	FALSE	0	FALSE	0.05235	FALSE	0.15755	TRUE
IESPGM.PTET51.1.10.77546	0	0.18535	TRUE	0.1229	TRUE	0	FALSE	0	FALSE	0.00695	FALSE	0.0122	FALSE	0.19195	TRUE	0.16885	TRUE
IESPGM.PTET51.1.10.77950	0	0.1694	TRUE	0.11285	TRUE	0	FALSE	0	FALSE	0.0066	FALSE	0.0232	FALSE	0.1157	TRUE	0.2687	TRUE
IESPGM.PTET51.1.10.78425	0	0.14225	TRUE	0.1482	TRUE	0	FALSE	0	FALSE	0.0137	FALSE	0.01315	FALSE	0.0612	FALSE	0.2333	TRUE
IESPGM.PTET51.1.10.7965	0	0.0491	FALSE	0.035	FALSE	0	FALSE	0	FALSE	0.0167	FALSE	0.0046	FALSE	0.01875	FALSE	0.17645	TRUE
IESPGM.PTET51.1.10.80994	0	0.1005	TRUE	0.1137	TRUE	0	FALSE	0.0086	FALSE	0.0175	FALSE	0.0097	FALSE	0.19445	TRUE	0.21765	TRUE
IESPGM.PTET51.1.10.81398	0.0036	0.2244	TRUE	0.10765	TRUE	0	FALSE	0.0036	FALSE	0.00875	FALSE	0.1014	TRUE	0.21645	TRUE	0.241	TRUE
IESPGM.PTET51.1.10.82754	0.0044	0.0843	TRUE	0.12305	TRUE	0.00835	FALSE	0.0049	FALSE	0	FALSE	0.0128	FALSE	0.0973	TRUE	0.2513	TRUE
IESPGM.PTET51.1.10.8288	0	0.13945	TRUE	0.1206	TRUE	0.01165	FALSE	0	FALSE	0.00635	FALSE	0.0411	FALSE	0.16765	TRUE	0.14895	TRUE
IESPGM.PTET51.1.10.86922	0	0.12115	TRUE	0.1016	TRUE	0.0161	FALSE	0.0103	FALSE	0	FALSE	0	FALSE	0.0548	FALSE	0.2249	TRUE
IESPGM.PTET51.1.10.87523	0.0172	0.2081	TRUE	0.1259	TRUE	0.00725	FALSE	0.00545	FALSE	0.0232	FALSE	0.11915	TRUE	0.13175	TRUE	0.2712	TRUE
IESPGM.PTET51.1.10.88488	0.0047	0.0576	FALSE	0.10595	TRUE	0.00705	FALSE	0.0146	FALSE	0	FALSE	0	FALSE	0.0078	FALSE	0.1484	TRUE
IESPGM.PTET51.1.10.89568	0	0.1561	TRUE	0.0973	TRUE	0	FALSE	0	FALSE	0	FALSE	0.07285	FALSE	0.31735	TRUE	0.2226	TRUE
IESPGM.PTET51.1.10.89680	0.0043	0.20185	TRUE	0.12775	TRUE	0.02475	FALSE	0	FALSE	0	FALSE	0.09535	TRUE	0.26355	TRUE	0.27715	TRUE
IESPGM.PTET51.1.10.89701	0.0087	0.1797	TRUE	0.09995	TRUE	0	FALSE	0.00455	FALSE	0	FALSE	0.0612	FALSE	0.2113	TRUE	0.3373	TRUE
IESPGM.PTET51.1.10.89846	0.00835	0.1639	TRUE	0.0991	TRUE	0	FALSE	0	FALSE	0.00805	FALSE	0.0432	FALSE	0.0667	FALSE	0.23555	TRUE
IESPGM.PTET51.1.10.89864	0.00785	0.12215	TRUE	0.1248	TRUE	0.00625	FALSE	0	FALSE	0.00835	FALSE	0.01315	FALSE	0.088	FALSE	0.2342	TRUE
IESPGM.PTET51.1.10.90927	0.00445	0.1681	TRUE	0.10205	TRUE	0.0077	FALSE	0	FALSE	0.00845	FALSE	0.0104	FALSE	0.08145	FALSE	0.21165	TRUE
IESPGM.PTET51.1.10.92757	0.0121	0.085	FALSE	0.1316	TRUE	0.00745	FALSE	0	FALSE	0	FALSE	0.0226	FALSE	0.1041	TRUE	0.2037	TRUE
IESPGM.PTET51.1.10.93306	0.0039	0.17925	TRUE	0.175	TRUE	0	FALSE	0	FALSE	0	FALSE	0.0353	FALSE	0.1977	TRUE	0.21055	TRUE
IESPGM.PTET51.1.10.9489	0.00325	0.05165	TRUE	0.1043	TRUE	0	FALSE	0	FALSE	0	FALSE	0.0051	FALSE	0	FALSE	0.19935	TRUE
IESPGM.PTET51.1.100.101020	0	0.095	TRUE	0.1726	TRUE	0.0064	FALSE	0	FALSE	0	FALSE	0.0153	FALSE	0.12015	TRUE	0.2146	TRUE
IESPGM.PTET51.1.100.103371	0.00465	0.19835	TRUE	0.1575	TRUE	0.00615	FALSE	0.0078	FALSE	0.00725	FALSE	0.0637	FALSE	0.14385	TRUE	0.3068	TRUE
IESPGM.PTET51.1.100.103713	0.016	0.25995	TRUE	0.1269	TRUE	0	FALSE	0	FALSE	0	FALSE	0.1083	TRUE	0.2254	TRUE	0.2211	TRUE
IESPGM.PTET51.1.100.105510	0.00465	0.09945	TRUE	0.1369	TRUE	0	FALSE	0	FALSE	0.00875	FALSE	0	FALSE	0.1748	TRUE	0.18335	TRUE
IESPGM.PTET51.1.100.107116	0.0084	0.21425	TRUE	0.1755	TRUE	0	FALSE	0.0083	FALSE	0.00665	FALSE	0.0087	FALSE	0.20665	TRUE	0.2068	TRUE
IESPGM.PTET51.1.100.109342	0	0.24665	TRUE	0.2297	TRUE	0.1424	FALSE	0.24595	TRUE	0.01065	FALSE	0.15155	TRUE	0.2545	TRUE	0.29155	TRUE
IESPGM.PTET51.1.100.111742	0	0.14165	TRUE	0.152	TRUE	0	FALSE	0	FALSE	0	FALSE	0.0111	FALSE	0.17005	TRUE	0.2727	TRUE
IESPGM.PTET51.1.100.1119	0.0059	0.2201	TRUE	0.12925	TRUE	0.0769	FALSE	0.1255	TRUE	0	FALSE	0.0602	FALSE	0.2316	TRUE	0.333	TRUE
IESPGM.PTET51.1.100.118499	0.0086	0.08325	TRUE	0.14025	TRUE	0	FALSE	0	FALSE	0	FALSE	0.005	FALSE	0.15075	TRUE	0.1998	TRUE
IESPGM.PTET51.1.100.119036	0	0.11905	TRUE	0.14555	TRUE	0.0167	FALSE	0	FALSE	0.00715	FALSE	0.00435	FALSE	0.16745	TRUE	0.1676	TRUE
IESPGM.PTET51.1.100.119817	0.01295	0.12175	TRUE	0.1652	TRUE	0	FALSE	0.00375	FALSE	0.00705	FALSE	0.00935	FALSE	0.15135	TRUE	0.1651	TRUE
IESPGM.PTET51.1.100.1212	0.012	0.12635	TRUE	0.1159	TRUE	0	FALSE	0	FALSE	0	FALSE	0.0065	FALSE	0.33255	TRUE	0.27205	TRUE
IESPGM.PTET51.1.100.121909	0.0041	0.18305	TRUE	0.1802	TRUE	0	FALSE	0.0044	FALSE	0.0061	FALSE	0	FALSE	0.0698	FALSE	0.1907	TRUE
IESPGM.PTET51.1.100.124997	0.0081	0.1964	TRUE	0.1933	TRUE	0	FALSE	0	FALSE	0.02125	FALSE	0	FALSE	0.0745	FALSE	0.26525	TRUE
IESPGM.PTET51.1.100.126280	0.00325	0.2516	TRUE	0.1465	TRUE	0	FALSE	0	FALSE	0	FALSE	0.03115	FALSE	0.1665	TRUE	0.20895	TRUE
IESPGM.PTET51.1.100.132591	0	0.0528	TRUE	0.1074	TRUE	0.00575	FALSE	0	FALSE	0.01755	FALSE	0.0051	FALSE	0.10565	TRUE	0.24765	TRUE
IESPGM.PTET51.1.100.1342	0.00905	0.1941	TRUE	0.17185	TRUE	0.02	FALSE	0.1304	TRUE	0	FALSE	0.10635	TRUE	0.13325	TRUE	0.3445	TRUE
IESPGM.PTET51.1.100.135238	0	0.0977	TRUE	0.2065	TRUE	0	FALSE	0	FALSE	0	FALSE	0	FALSE	0.19415	TRUE	0.1944	TRUE
IESPGM.PTET51.1.100.136043	0	0.1757	TRUE	0.1631	TRUE	0	FALSE	0.00495	FALSE	0	FALSE	0.05505	FALSE	0.16095	TRUE	0.1786	TRUE
IESPGM.PTET51.1.100.137987	0.0212	0.2043	TRUE	0.2419	TRUE	0.036	FALSE	0.0424	FALSE	0.03675	FALSE	0.1226	TRUE	0.22855	TRUE	0.19575	TRUE
IESPGM.PTET51.1.100.138299	0.0041	0.22295	TRUE	0.15245	TRUE	0.0139	FALSE	0.0091	FALSE	0.00745	FALSE	0.0476	FALSE	0.10195	TRUE	0.2124	TRUE
IESPGM.PTET51.1.100.139907	0	0.2826	TRUE	0.239	TRUE	0	FALSE	0.0115	FALSE	0.026	FALSE	0.08975	FALSE	0.22655	TRUE	0.29125	TRUE
IESPGM.PTET51.1.100.140104	0.0045	0.2749	TRUE	0.2084	TRUE	0.0238	FALSE	0.0139	FALSE	0	FALSE	0.09925	FALSE	0.2429	TRUE	0.2394	TRUE
IESPGM.PTET51.1.100.141112	0.0088	0.19575	TRUE	0.17015	TRUE	0	FALSE	0.0224	FALSE	0	FALSE	0.0403	FALSE	0.19735	TRUE	0.1719	TRUE
IESPGM.PTET51.1.100.142014	0	0.07265	TRUE	0.1115	TRUE	0.0061	FALSE	0	FALSE	0	FALSE	0	FALSE	0.0917	TRUE	0.2213	TRUE
IESPGM.PTET51.1.100.143834	0.0073	0.10155	TRUE	0.13955	TRUE	0	FALSE	0.00415	FALSE	0.00665	FALSE	0.009	FALSE	0.16135	TRUE	0.1835	TRUE
IESPGM.PTET51.1.100.144290	0	0.1742	TRUE	0.12	TRUE	0	FALSE	0	FALSE	0	FALSE	0.0378	FALSE	0.17185	TRUE	0.21905	TRUE
IESPGM.PTET51.1.100.144378	0	0.13975	TRUE	0.1072	TRUE	0	FALSE	0.0053	FALSE	0	FALSE	0.0177	FALSE	0.12935	TRUE	0.1394	TRUE
IESPGM.PTET51.1.100.144459	0	0.1525	TRUE	0.15535	TRUE	0	FALSE	0	FALSE	0	FALSE	0.014	FALSE	0.21715	TRUE	0.24495	TRUE
IESPGM.PTET51.1.100.144727	0	0.1709	TRUE	0.17825	TRUE	0	FALSE	0.00355	FALSE	0	FALSE	0.0275	FALSE	0.1428	TRUE	0.1996	TRUE
IESPGM.PTET51.1.100.145053	0.00355	0.07055	TRUE	0.1009	TRUE	0.01235	FALSE	0	FALSE	0	FALSE	0.00455	FALSE	0.06475	FALSE	0.20645	TRUE
IESPGM.PTET51.1.100.145266	0	0.21555	TRUE	0.13825	TRUE	0.00555	FALSE	0	FALSE	0.0076	FALSE	0.0791	TRUE	0.1075	TRUE	0.21265	TRUE
IESPGM.PTET51.1.100.1472	0.00585	0.12575	TRUE	0.146	TRUE	0.0303	FALSE	0	FALSE	0	FALSE	0.0167	FALSE	0.1043	TRUE	0.3509	TRUE
IESPGM.PTET51.1.100.147746	0.0035	0.11645	TRUE	0.11295	TRUE	0.0064	FALSE	0.0053	FALSE	0	FALSE	0.0222	FALSE	0.09285	TRUE	0.16415	TRUE
IESPGM.PTET51.1.100.148010	0	0.1544	TRUE	0.14	TRUE	0.00695	FALSE	0	FALSE	0	FALSE	0.01235	FALSE	0.20215	TRUE	0.2188	TRUE
IESPGM.PTET51.1.100.151688	0.0142	0.042	FALSE	0.1407	TRUE	0	FALSE	0.0088	FALSE	0	FALSE	0	FALSE	0.04845	FALSE	0.21715	TRUE
IESPGM.PTET51.1.100.155500	0	0.16485	TRUE	0.1227	TRUE	0	FALSE	0	FALSE	0	FALSE	0.0167	FALSE	0.22795	TRUE	0.1408	TRUE
IESPGM.PTET51.1.100.155735	0	0.07775	TRUE	0.1427	TRUE	0	FALSE	0	FALSE	0	FALSE	0.01	FALSE	0.025	FALSE	0.1087	TRUE
IESPGM.PTET51.1.100.156683	0.0037	0.02025	FALSE	0.0349	FALSE	0	FALSE	0	FALSE	0.00675	FALSE	0	FALSE	0.0336	FALSE	0.1836	TRUE
IESPGM.PTET51.1.100.157916	0	0.1024	TRUE	0.13565	TRUE	0	FALSE	0.0104	FALSE	0	FALSE	0.01605	FALSE	0.08315	TRUE	0.23735	TRUE
IESPGM.PTET51.1.100.158938	0	0.1901	TRUE	0.1215	TRUE	0.0217	FALSE	0	FALSE	0	FALSE	0.0357	FALSE	0.19615	TRUE	0.22965	TRUE
IESPGM.PTET51.1.100.1601	0.0031	0.1507	TRUE	0.1285	TRUE	0.00725	FALSE	0.0143	FALSE	0.0139	FALSE	0.0469	FALSE	0.0943	TRUE	0.23155	TRUE
IESPGM.PTET51.1.100.162195	0.0076	0.03915	FALSE	0.129	TRUE	0	FALSE	0.0037	FALSE	0	FALSE	0.0088	FALSE	0.0239	FALSE	0.11785	TRUE
IESPGM.PTET51.1.100.164200	0.0077	0.1711	TRUE	0.136	TRUE	0.00735	FALSE	0.0226	FALSE	0	FALSE	0.0312	FALSE	0.24755	TRUE	0.159	TRUE
IESPGM.PTET51.1.100.165224	0.0046	0.24295	TRUE	0.1008	TRUE	0	FALSE	0	FALSE	0	FALSE	0.04405	FALSE	0.16125	TRUE	0.263	TRUE
IESPGM.PTET51.1.100.166442	0.00415	0.1278	TRUE	0.1346	TRUE	0	FALSE	0	FALSE	0.0159	FALSE	0.0049	FALSE	0.02725	FALSE	0.1597	TRUE
IESPGM.PTET51.1.100.168058	0	0.17235	TRUE	0.1225	TRUE	0	FALSE	0.004	FALSE	0	FALSE	0.00445	FALSE	0.2053	TRUE	0.2147	TRUE
IESPGM.PTET51.1.100.168432	0.00355	0.23715	TRUE	0.1646	TRUE	0	FALSE	0	FALSE	0	FALSE	0.05535	FALSE	0.1408	TRUE	0.17625	TRUE
IESPGM.PTET51.1.100.168456	0	0.2566	TRUE	0.1702	TRUE	0.0066	FALSE	0	FALSE	0	FALSE	0.02585	FALSE	0.12785	TRUE	0.14045	TRUE
IESPGM.PTET51.1.100.168480	0	0.22065	TRUE	0.15725	TRUE	0.0145	FALSE	0	FALSE	0	FALSE	0.0373	FALSE	0.1255	TRUE	0.1786	TRUE
IESPGM.PTET51.1.100.169307	0.0226	0.11475	TRUE	0.094	TRUE	0.0208	FALSE	0	FALSE	0	FALSE	0	FALSE	0.2137	TRUE	0.1882	TRUE
IESPGM.PTET51.1.100.172109	0.0094	0.07105	FALSE	0.11345	TRUE	0	FALSE	0.00405	FALSE	0	FALSE	0.00465	FALSE	0	FALSE	0.12115	TRUE
IESPGM.PTET51.1.100.1732	0.0032	0.0943	TRUE	0.1523	TRUE	0	FALSE	0	FALSE	0.0196	FALSE	0.019	FALSE	0.09085	TRUE	0.2781	TRUE
IESPGM.PTET51.1.100.173627	0.0109	0.13175	TRUE	0.1084	TRUE	0	FALSE	0.0038	FALSE	0	FALSE	0.0044	FALSE	0.0886	FALSE	0.19055	TRUE
IESPGM.PTET51.1.100.174169	0	0.14755	TRUE	0.1458	TRUE	0	FALSE	0	FALSE	0.0064	FALSE	0.0152	FALSE	0.13955	TRUE	0.169	TRUE
IESPGM.PTET51.1.100.175934	0	0.1626	TRUE	0.12615	TRUE	0.0076	FALSE	0.0102	FALSE	0	FALSE	0.06855	FALSE	0.2375	TRUE	0.1293	TRUE
IESPGM.PTET51.1.100.177154	0.00375	0.04125	FALSE	0.1249	TRUE	0	FALSE	0	FALSE	0.0102	FALSE	0	FALSE	0.106	TRUE	0.18945	TRUE
IESPGM.PTET51.1.100.177955	0.00425	0.0714	TRUE	0.11275	TRUE	0	FALSE	0.0093	FALSE	0	FALSE	0.00465	FALSE	0.1526	TRUE	0.1441	TRUE
IESPGM.PTET51.1.100.178684	0	0.07515	TRUE	0.11425	TRUE	0	FALSE	0	FALSE	0	FALSE	0.03075	FALSE	0.1127	TRUE	0.19495	TRUE
IESPGM.PTET51.1.100.178712	0	0.0046	FALSE	0.0403	FALSE	0	FALSE	0	FALSE	0	FALSE	0	FALSE	0.13035	TRUE	0.2932	TRUE
IESPGM.PTET51.1.100.179869	0.0086	0.1059	TRUE	0.1565	TRUE	0.0111	FALSE	0	FALSE	0.00735	FALSE	0	FALSE	0.0964	TRUE	0.15555	TRUE
IESPGM.PTET51.1.100.180823	0	0.16905	TRUE	0.12475	TRUE	0.0145	FALSE	0	FALSE	0.0078	FALSE	0.0726	FALSE	0.1486	TRUE	0.16175	TRUE
IESPGM.PTET51.1.100.180846	0	0.14415	TRUE	0.1696	TRUE	0	FALSE	0	FALSE	0	FALSE	0.04315	FALSE	0.1765	TRUE	0.2058	TRUE
IESPGM.PTET51.1.100.181027	0	0.1515	TRUE	0.16775	TRUE	0	FALSE	0	FALSE	0	FALSE	0.0311	FALSE	0.2584	TRUE	0.1628	TRUE
IESPGM.PTET51.1.100.181217	0.03835	0.18535	TRUE	0.1999	TRUE	0	FALSE	0.0044	FALSE	0	FALSE	0.02485	FALSE	0.2026	TRUE	0.11995	FALSE
IESPGM.PTET51.1.100.181759	0.01565	0.0493	FALSE	0.09195	TRUE	0	FALSE	0	FALSE	0	FALSE	0	FALSE	0.04205	FALSE	0.14115	TRUE
IESPGM.PTET51.1.100.183725	0.00695	0.2033	TRUE	0.1451	TRUE	0	FALSE	0.0101	FALSE	0.01	FALSE	0.1369	TRUE	0.236	TRUE	0.1605	TRUE
IESPGM.PTET51.1.100.185266	0.0036	0.0459	FALSE	0.1149	TRUE	0	FALSE	0	FALSE	0.01265	FALSE	0.00875	FALSE	0.1732	TRUE	0.2609	TRUE
IESPGM.PTET51.1.100.185811	0.0154	0.1603	TRUE	0.15595	TRUE	0.02095	FALSE	0.0189	FALSE	0	FALSE	0.0657	FALSE	0.2082	TRUE	0.1836	TRUE
IESPGM.PTET51.1.100.188729	0.0116	0.16055	TRUE	0.1231	TRUE	0.0111	FALSE	0	FALSE	0	FALSE	0.1428	TRUE	0.2571	TRUE	0.1237	TRUE
IESPGM.PTET51.1.100.191168	0	0.2222	TRUE	0.15275	TRUE	0	FALSE	0.0097	FALSE	0.0143	FALSE	0.0084	FALSE	0.0669	TRUE	0.18125	TRUE
IESPGM.PTET51.1.100.191243	0	0.0822	TRUE	0.12535	TRUE	0	FALSE	0	FALSE	0	FALSE	0	FALSE	0.0994	TRUE	0.178	TRUE
IESPGM.PTET51.1.100.193031	0.0112	0.14285	TRUE	0.12105	TRUE	0	FALSE	0	FALSE	0	FALSE	0	FALSE	0.0542	FALSE	0.17615	TRUE
IESPGM.PTET51.1.100.194859	0	0.02705	FALSE	0.12085	TRUE	0	FALSE	0	FALSE	0.00725	FALSE	0.004	FALSE	0.0282	FALSE	0.15015	TRUE
IESPGM.PTET51.1.100.196923	0.00335	0.11475	TRUE	0.1103	TRUE	0	FALSE	0.00455	FALSE	0	FALSE	0.0096	FALSE	0.0315	FALSE	0.1378	TRUE
IESPGM.PTET51.1.100.199354	0.0034	0.0747	TRUE	0.1385	TRUE	0	FALSE	0.0094	FALSE	0.0064	FALSE	0.0096	FALSE	0.17335	TRUE	0.2186	TRUE
IESPGM.PTET51.1.100.199770	0	0.19705	TRUE	0.16205	TRUE	0	FALSE	0	FALSE	0	FALSE	0.01545	FALSE	0.20615	TRUE	0.1158	TRUE
IESPGM.PTET51.1.100.199984	0.0038	0.19015	TRUE	0.1571	TRUE	0.89885	TRUE	0.0931	TRUE	0.0401	FALSE	0.1752	TRUE	0.88615	TRUE	0.9129	TRUE
IESPGM.PTET51.1.100.200620	0.0044	0.1483	TRUE	0.13725	TRUE	0	FALSE	0	FALSE	0.006	FALSE	0.06875	FALSE	0.2299	TRUE	0.22965	TRUE
IESPGM.PTET51.1.100.200714	0.0164	0.15745	TRUE	0.1325	TRUE	0	FALSE	0	FALSE	0.0128	FALSE	0.0396	FALSE	0.2346	TRUE	0.28855	TRUE
IESPGM.PTET51.1.100.200773	0	0.1603	TRUE	0.1361	TRUE	0	FALSE	0	FALSE	0.0059	FALSE	0.0167	FALSE	0.1279	TRUE	0.19935	TRUE
IESPGM.PTET51.1.100.201437	0	0.2014	TRUE	0.11695	TRUE	0	FALSE	0.00475	FALSE	0	FALSE	0.0338	FALSE	0.1034	TRUE	0.1462	TRUE
IESPGM.PTET51.1.100.201996	0	0.1279	TRUE	0.11925	TRUE	0	FALSE	0.0093	FALSE	0	FALSE	0.0338	FALSE	0.1719	TRUE	0.1997	TRUE
IESPGM.PTET51.1.100.202617	0	0.1102	TRUE	0.1507	TRUE	0	FALSE	0	FALSE	0.00845	FALSE	0.04755	FALSE	0.1261	TRUE	0.2	TRUE
IESPGM.PTET51.1.100.203588	0.0064	0.21275	TRUE	0.12265	TRUE	0.00745	FALSE	0	FALSE	0.00695	FALSE	0.04145	FALSE	0.19095	TRUE	0.1676	TRUE
IESPGM.PTET51.1.100.205635	0	0.04095	FALSE	0.16455	TRUE	0	FALSE	0	FALSE	0	FALSE	0	FALSE	0.0715	TRUE	0.1752	TRUE
IESPGM.PTET51.1.100.205890	0	0.0948	TRUE	0.12695	TRUE	0.0064	FALSE	0	FALSE	0.0127	FALSE	0.0267	FALSE	0.0919	TRUE	0.13825	TRUE
IESPGM.PTET51.1.100.205920	0.00345	0.08325	TRUE	0.127	TRUE	0.0141	FALSE	0.0048	FALSE	0	FALSE	0.0641	FALSE	0.16515	TRUE	0.16805	TRUE
IESPGM.PTET51.1.100.208139	0	0.17985	TRUE	0.2203	TRUE	0.00715	FALSE	0.01	FALSE	0.00635	FALSE	0.0116	FALSE	0.0244	FALSE	0.15555	TRUE
IESPGM.PTET51.1.100.210584	0.0072	0.1244	TRUE	0.07995	TRUE	0	FALSE	0	FALSE	0.00665	FALSE	0.01345	FALSE	0.1523	TRUE	0.18865	TRUE
IESPGM.PTET51.1.100.211041	0.0209	0.1573	TRUE	0.1796	TRUE	0	FALSE	0	FALSE	0	FALSE	0.0096	FALSE	0.17065	TRUE	0.21505	TRUE
IESPGM.PTET51.1.100.211305	0.0141	0.16865	TRUE	0.13205	TRUE	0	FALSE	0	FALSE	0	FALSE	0.01345	FALSE	0.2293	TRUE	0.1928	TRUE
IESPGM.PTET51.1.100.211400	0.004	0.16145	TRUE	0.1279	TRUE	0.00945	FALSE	0	FALSE	0.0128	FALSE	0.05155	FALSE	0.13115	TRUE	0.25685	TRUE
IESPGM.PTET51.1.100.211763	0.0041	0.21845	TRUE	0.09145	TRUE	0.01725	FALSE	0	FALSE	0	FALSE	0.0145	FALSE	0.1491	TRUE	0.15915	TRUE
IESPGM.PTET51.1.100.214622	0.015	0.183	TRUE	0.14	TRUE	0.00675	FALSE	0.0044	FALSE	0	FALSE	0.08045	FALSE	0.1185	TRUE	0.19385	TRUE
IESPGM.PTET51.1.100.215662	0.0076	0.1675	TRUE	0.12545	TRUE	0	FALSE	0	FALSE	0	FALSE	0.01845	FALSE	0.2083	TRUE	0.1417	TRUE
IESPGM.PTET51.1.100.217020	0	0.13305	TRUE	0.09515	TRUE	0.0137	FALSE	0.00445	FALSE	0.00695	FALSE	0.0251	FALSE	0.0778	TRUE	0.22775	TRUE
IESPGM.PTET51.1.100.217094	0	0.1724	TRUE	0.10865	TRUE	0.05545	FALSE	0.08865	TRUE	0	FALSE	0.0138	FALSE	0.1968	TRUE	0.18175	TRUE
IESPGM.PTET51.1.100.218	0.0072	0.10205	TRUE	0.1003	TRUE	0	FALSE	0	FALSE	0	FALSE	0.0351	FALSE	0.16335	TRUE	0.2853	TRUE
IESPGM.PTET51.1.100.220625	0.004	0.27175	TRUE	0.2058	TRUE	0.0091	FALSE	0	FALSE	0	FALSE	0.058	FALSE	0.111	TRUE	0.2066	TRUE
IESPGM.PTET51.1.100.221477	0	0.18975	TRUE	0.1074	TRUE	0	FALSE	0	FALSE	0.01835	FALSE	0.0051	FALSE	0.20295	TRUE	0.17565	TRUE
IESPGM.PTET51.1.100.222567	0	0.25045	TRUE	0.13995	TRUE	0	FALSE	0.00625	FALSE	0.0125	FALSE	0.105	TRUE	0.0908	TRUE	0.2437	TRUE
IESPGM.PTET51.1.100.222692	0	0.1378	TRUE	0.10755	TRUE	0	FALSE	0	FALSE	0	FALSE	0.0058	FALSE	0.0476	FALSE	0.19995	TRUE
IESPGM.PTET51.1.100.222967	0	0.20925	TRUE	0.0919	TRUE	0.00735	FALSE	0	FALSE	0.00745	FALSE	0.038	FALSE	0.12015	TRUE	0.15525	TRUE
IESPGM.PTET51.1.100.222981	0	0.2447	TRUE	0.1025	TRUE	0.00705	FALSE	0.005	FALSE	0	FALSE	0.081	TRUE	0.0948	TRUE	0.1562	TRUE
IESPGM.PTET51.1.100.223044	0.0093	0.1965	TRUE	0.1125	TRUE	0	FALSE	0	FALSE	0	FALSE	0.07905	FALSE	0.2037	TRUE	0.1754	TRUE
IESPGM.PTET51.1.100.224352	0.0047	0.0711	FALSE	0.1428	TRUE	0	FALSE	0.0167	FALSE	0	FALSE	0	FALSE	0.10165	TRUE	0.16095	TRUE
IESPGM.PTET51.1.100.224435	0	0.1818	TRUE	0.1287	TRUE	0	FALSE	0	FALSE	0.01835	FALSE	0	FALSE	0.24345	TRUE	0.1666	TRUE
IESPGM.PTET51.1.100.225180	0.00425	0.2264	TRUE	0.18925	TRUE	0.00675	FALSE	0.00525	FALSE	0	FALSE	0.1152	TRUE	0.0848	TRUE	0.221	TRUE
IESPGM.PTET51.1.100.225554	0.0041	0.1938	TRUE	0.1611	TRUE	0.01665	FALSE	0	FALSE	0	FALSE	0.08595	TRUE	0.1007	TRUE	0.16105	TRUE
IESPGM.PTET51.1.100.22680	0.0154	0.06355	FALSE	0.1365	TRUE	0	FALSE	0.00485	FALSE	0	FALSE	0.0132	FALSE	0.14955	TRUE	0.206	TRUE
IESPGM.PTET51.1.100.226982	0.0081	0.10165	TRUE	0.1343	TRUE	0	FALSE	0	FALSE	0	FALSE	0	FALSE	0.02255	FALSE	0.202	TRUE
IESPGM.PTET51.1.100.227794	0	0.16285	TRUE	0.15855	TRUE	0	FALSE	0.0049	FALSE	0	FALSE	0.02605	FALSE	0.14975	TRUE	0.17645	TRUE
IESPGM.PTET51.1.100.229690	0	0.069	TRUE	0.1093	TRUE	0.02035	FALSE	0.00465	FALSE	0	FALSE	0	FALSE	0.14275	TRUE	0.1543	TRUE
IESPGM.PTET51.1.100.232469	0	0.12515	TRUE	0.13735	TRUE	0	FALSE	0	FALSE	0	FALSE	0	FALSE	0.13305	TRUE	0.20795	TRUE
IESPGM.PTET51.1.100.234536	0	0.1381	TRUE	0.1378	TRUE	0.0128	FALSE	0.0044	FALSE	0	FALSE	0.0046	FALSE	0.09555	TRUE	0.17005	TRUE
IESPGM.PTET51.1.100.234829	0.0327	0.09065	FALSE	0.1438	TRUE	0	FALSE	0.03625	FALSE	0.0508	FALSE	0.0653	FALSE	0.24195	TRUE	0.1599	TRUE
IESPGM.PTET51.1.100.237431	0.0043	0.1829	TRUE	0.127	TRUE	0	FALSE	0	FALSE	0.00805	FALSE	0.0233	FALSE	0.25485	TRUE	0.1255	TRUE
IESPGM.PTET51.1.100.237680	0.0133	0.07135	FALSE	0.07035	TRUE	0	FALSE	0.01355	FALSE	0.00725	FALSE	0.0083	FALSE	0.1544	TRUE	0.1599	TRUE
IESPGM.PTET51.1.100.238715	0	0.1719	TRUE	0.1152	TRUE	0.0061	FALSE	0	FALSE	0.0154	FALSE	0.0143	FALSE	0.14775	TRUE	0.16635	TRUE
IESPGM.PTET51.1.100.23889	0.0069	0.1683	TRUE	0.1229	TRUE	0	FALSE	0	FALSE	0.0078	FALSE	0	FALSE	0.1842	TRUE	0.2203	TRUE
IESPGM.PTET51.1.100.239484	0	0.1666	TRUE	0.11935	TRUE	0	FALSE	0.0092	FALSE	0	FALSE	0.0267	FALSE	0.1525	TRUE	0.25715	TRUE
IESPGM.PTET51.1.100.240261	0.0036	0.17015	TRUE	0.07405	TRUE	0.00705	FALSE	0	FALSE	0.0077	FALSE	0.04085	FALSE	0.12145	TRUE	0.1674	TRUE
IESPGM.PTET51.1.100.240339	0	0.1569	TRUE	0.12055	TRUE	0.0076	FALSE	0	FALSE	0.00795	FALSE	0.0275	FALSE	0.20295	TRUE	0.2094	TRUE
IESPGM.PTET51.1.100.24150	0.0065	0.1913	TRUE	0.1124	TRUE	0	FALSE	0	FALSE	0.00695	FALSE	0.07315	FALSE	0.1651	TRUE	0.23125	TRUE
IESPGM.PTET51.1.100.243649	0	0.1828	TRUE	0.13395	TRUE	0	FALSE	0.0039	FALSE	0.0076	FALSE	0.0701	TRUE	0.1369	TRUE	0.13445	TRUE
IESPGM.PTET51.1.100.243740	0	0.07335	TRUE	0.1374	TRUE	0	FALSE	0	FALSE	0	FALSE	0.005	FALSE	0.117	TRUE	0.1548	TRUE
IESPGM.PTET51.1.100.244296	0.0159	0.19035	TRUE	0.18625	TRUE	0	FALSE	0.0052	FALSE	0	FALSE	0.0388	FALSE	0.1484	TRUE	0.17415	TRUE
IESPGM.PTET51.1.100.24441	0.0244	0.0505	FALSE	0.13805	TRUE	0.0106	FALSE	0.00895	FALSE	0	FALSE	0.01605	FALSE	0	FALSE	0.21265	TRUE
IESPGM.PTET51.1.100.244570	0	0.2489	TRUE	0.1208	TRUE	0	FALSE	0.0054	FALSE	0	FALSE	0.0119	FALSE	0.1259	TRUE	0.1545	TRUE
IESPGM.PTET51.1.100.245019	0.00375	0.228	TRUE	0.1792	TRUE	0.0364	FALSE	0.1797	TRUE	0	FALSE	0.1137	TRUE	0.1472	TRUE	0.1516	TRUE
IESPGM.PTET51.1.100.246286	0.00415	0.0966	TRUE	0.1181	TRUE	0	FALSE	0	FALSE	0.0096	FALSE	0	FALSE	0.04045	FALSE	0.1811	TRUE
IESPGM.PTET51.1.100.247214	0	0.1624	TRUE	0.14375	TRUE	0	FALSE	0	FALSE	0	FALSE	0.01345	FALSE	0.15175	TRUE	0.2016	TRUE
IESPGM.PTET51.1.100.247524	0	0.2792	TRUE	0.1683	TRUE	0	FALSE	0.00465	FALSE	0	FALSE	0.0791	TRUE	0.17505	TRUE	0.19805	TRUE
IESPGM.PTET51.1.100.248976	0.0072	0.21125	TRUE	0.17235	TRUE	0.00805	FALSE	0	FALSE	0	FALSE	0.0149	FALSE	0.2087	TRUE	0.19745	TRUE
IESPGM.PTET51.1.100.249765	0.0097	0.13455	TRUE	0.09425	TRUE	0	FALSE	0	FALSE	0	FALSE	0.01895	FALSE	0.10795	TRUE	0.1255	TRUE
IESPGM.PTET51.1.100.249955	0	0.1199	TRUE	0.09805	TRUE	0	FALSE	0	FALSE	0	FALSE	0.0051	FALSE	0.0563	FALSE	0.2354	TRUE
IESPGM.PTET51.1.100.250618	0	0.12555	TRUE	0.1234	TRUE	0	FALSE	0.0097	FALSE	0	FALSE	0.0048	FALSE	0.14805	TRUE	0.21765	TRUE
IESPGM.PTET51.1.100.250637	0.0048	0.16405	TRUE	0.1149	TRUE	0.0139	FALSE	0.0048	FALSE	0.04685	FALSE	0.09135	TRUE	0.1426	TRUE	0.21225	TRUE
IESPGM.PTET51.1.100.252114	0.01105	0.06435	FALSE	0.1046	TRUE	0	FALSE	0	FALSE	0	FALSE	0	FALSE	0.14975	TRUE	0.14415	TRUE
IESPGM.PTET51.1.100.256804	0	0.1203	TRUE	0.12155	TRUE	0	FALSE	0	FALSE	0	FALSE	0.0094	FALSE	0.10785	TRUE	0.1452	TRUE
IESPGM.PTET51.1.100.257581	0.0038	0.05265	FALSE	0.09805	TRUE	0	FALSE	0.00375	FALSE	0.0186	FALSE	0	FALSE	0.03505	FALSE	0.1416	TRUE
IESPGM.PTET51.1.100.257912	0	0.118	TRUE	0.1053	TRUE	0	FALSE	0.0077	FALSE	0	FALSE	0.00705	FALSE	0.0952	FALSE	0.14805	TRUE
IESPGM.PTET51.1.100.258621	0.00365	0.1333	TRUE	0.1005	TRUE	0	FALSE	0	FALSE	0	FALSE	0.0282	FALSE	0.16795	TRUE	0.2615	TRUE
IESPGM.PTET51.1.100.258812	0.00385	0.2131	TRUE	0.1111	TRUE	0	FALSE	0.00475	FALSE	0.006	FALSE	0.03095	FALSE	0.1504	TRUE	0.28735	TRUE
IESPGM.PTET51.1.100.259947	0	0.06035	TRUE	0.1274	TRUE	0	FALSE	0.0098	FALSE	0	FALSE	0.02365	FALSE	0.00805	FALSE	0.10135	TRUE
IESPGM.PTET51.1.100.261544	0.0209	0.0545	FALSE	0.0855	TRUE	0.00735	FALSE	0	FALSE	0	FALSE	0.0103	FALSE	0	FALSE	0.14015	TRUE
IESPGM.PTET51.1.100.261580	0.01945	0.0488	FALSE	0.10445	TRUE	0.0455	FALSE	0	FALSE	0	FALSE	0.00875	FALSE	0.12085	TRUE	0.154	TRUE
IESPGM.PTET51.1.100.262780	0.0075	0.1998	TRUE	0.10515	TRUE	0.013	FALSE	0	FALSE	0.0193	FALSE	0.011	FALSE	0.1127	TRUE	0.24195	TRUE
IESPGM.PTET51.1.100.263758	0	0.03615	FALSE	0.0622	TRUE	0	FALSE	0.0118	FALSE	0	FALSE	0	FALSE	0.07685	TRUE	0.162	TRUE
IESPGM.PTET51.1.100.264269	0.0075	0.1441	TRUE	0.0979	TRUE	0	FALSE	0	FALSE	0.0196	FALSE	0.0146	FALSE	0.25245	TRUE	0.1999	TRUE
IESPGM.PTET51.1.100.264377	0.01235	0.08865	TRUE	0.065	FALSE	0	FALSE	0	FALSE	0	FALSE	0.0238	FALSE	0.0606	FALSE	0.12055	TRUE
IESPGM.PTET51.1.100.265270	0	0.1026	TRUE	0.17645	TRUE	0	FALSE	0.0048	FALSE	0	FALSE	0.01445	FALSE	0.127	TRUE	0.14755	TRUE
IESPGM.PTET51.1.100.265475	0.0072	0.1587	TRUE	0.1575	TRUE	0	FALSE	0.022	FALSE	0	FALSE	0.0464	FALSE	0.10785	TRUE	0.16335	TRUE
IESPGM.PTET51.1.100.266338	0.007	0.1846	TRUE	0.12485	TRUE	0	FALSE	0.0059	FALSE	0.0078	FALSE	0.04045	FALSE	0.1393	TRUE	0.1707	TRUE
IESPGM.PTET51.1.100.266390	0	0.1783	TRUE	0.1523	TRUE	0	FALSE	0	FALSE	0	FALSE	0.043	FALSE	0.0874	TRUE	0.1958	TRUE
IESPGM.PTET51.1.100.267561	0	0.04265	FALSE	0.11785	TRUE	0	FALSE	0	FALSE	0.0169	FALSE	0.00545	FALSE	0.12925	TRUE	0.1138	TRUE
IESPGM.PTET51.1.100.267767	0	0.19195	TRUE	0.12865	TRUE	0	FALSE	0	FALSE	0.00945	FALSE	0.0342	FALSE	0.12775	TRUE	0.1885	TRUE
IESPGM.PTET51.1.100.268595	0	0.1826	TRUE	0.1127	TRUE	0.00835	FALSE	0.0059	FALSE	0.01925	FALSE	0.0721	TRUE	0.127	TRUE	0.17765	TRUE
IESPGM.PTET51.1.100.268708	0	0.1613	TRUE	0.1065	TRUE	0	FALSE	0	FALSE	0.0201	FALSE	0.0286	FALSE	0.06925	TRUE	0.1429	TRUE
IESPGM.PTET51.1.100.269091	0.00405	0.2162	TRUE	0.11425	TRUE	0.0534	FALSE	0.03055	FALSE	0.02155	FALSE	0.23405	TRUE	0.139	TRUE	0.21975	TRUE
IESPGM.PTET51.1.100.269259	0.0078	0.08845	TRUE	0.0901	TRUE	0	FALSE	0	FALSE	0	FALSE	0.0355	FALSE	0.10085	TRUE	0.2293	TRUE
IESPGM.PTET51.1.100.270503	0	0.11875	TRUE	0.1333	TRUE	0	FALSE	0.0163	FALSE	0.02285	FALSE	0.0814	FALSE	0.2184	TRUE	0.14155	TRUE
IESPGM.PTET51.1.100.271786	0.0076	0.16455	TRUE	0.10405	TRUE	0	FALSE	0.01695	FALSE	0	FALSE	0.0471	FALSE	0.18505	TRUE	0.2194	TRUE
IESPGM.PTET51.1.100.274226	0	0.0573	TRUE	0.0824	TRUE	0	FALSE	0	FALSE	0	FALSE	0.0156	FALSE	0.10785	TRUE	0.1974	TRUE
IESPGM.PTET51.1.100.274282	0	0.105	TRUE	0.0888	TRUE	0	FALSE	0.0051	FALSE	0	FALSE	0.0085	FALSE	0.1324	TRUE	0.1765	TRUE
IESPGM.PTET51.1.100.274688	0.009	0.0855	FALSE	0.13855	TRUE	0	FALSE	0.0048	FALSE	0	FALSE	0.0199	FALSE	0.06835	FALSE	0.13535	TRUE
IESPGM.PTET51.1.100.276719	0.00405	0.12435	TRUE	0.1535	TRUE	0	FALSE	0	FALSE	0	FALSE	0.0561	FALSE	0.1239	TRUE	0.15615	TRUE
IESPGM.PTET51.1.100.276867	0	0.1666	TRUE	0.13825	TRUE	0.00635	FALSE	0	FALSE	0.00725	FALSE	0.0097	FALSE	0.04195	FALSE	0.12435	TRUE
IESPGM.PTET51.1.100.277859	0.0082	0.1566	TRUE	0.08235	TRUE	0.0459	FALSE	0.01165	FALSE	0	FALSE	0.0574	FALSE	0.29605	TRUE	0.12835	TRUE
IESPGM.PTET51.1.100.277948	0	0.1867	TRUE	0.0845	TRUE	0.00805	FALSE	0	FALSE	0.02	FALSE	0.04895	FALSE	0.1557	TRUE	0.17005	TRUE
IESPGM.PTET51.1.100.278013	0	0.0909	TRUE	0.09155	TRUE	0.0066	FALSE	0	FALSE	0.0164	FALSE	0.0193	FALSE	0.15765	TRUE	0.21345	TRUE
IESPGM.PTET51.1.100.278091	0	0.074	TRUE	0.0555	TRUE	0	FALSE	0	FALSE	0.01135	FALSE	0	FALSE	0.0571	TRUE	0.2249	TRUE
IESPGM.PTET51.1.100.278850	0	0.04795	FALSE	0.0883	TRUE	0	FALSE	0.00545	FALSE	0.00875	FALSE	0.0098	FALSE	0.07415	TRUE	0.12765	TRUE
IESPGM.PTET51.1.100.280236	0	0.0312	FALSE	0.0655	TRUE	0	FALSE	0	FALSE	0	FALSE	0.0309	FALSE	0.0635	FALSE	0.15055	TRUE
IESPGM.PTET51.1.100.281370	0.004	0.1799	TRUE	0.1929	TRUE	0.0156	FALSE	0.0097	FALSE	0	FALSE	0.02625	FALSE	0.1428	TRUE	0.16305	TRUE
IESPGM.PTET51.1.100.281433	0.00415	0.0986	TRUE	0.1389	TRUE	0	FALSE	0	FALSE	0.0104	FALSE	0.0116	FALSE	0.13695	TRUE	0.17045	TRUE
IESPGM.PTET51.1.100.281554	0	0.094	TRUE	0.104	TRUE	0	FALSE	0	FALSE	0.00835	FALSE	0	FALSE	0.0496	FALSE	0.14455	TRUE
IESPGM.PTET51.1.100.281844	0.0037	0.0833	TRUE	0.0909	TRUE	0	FALSE	0	FALSE	0	FALSE	0	FALSE	0.2212	TRUE	0.1608	TRUE
IESPGM.PTET51.1.100.282026	0	0.13575	TRUE	0.1366	TRUE	0	FALSE	0.01285	FALSE	0	FALSE	0.0265	FALSE	0.18685	TRUE	0.13535	TRUE
IESPGM.PTET51.1.100.282305	0	0.0634	TRUE	0.12175	TRUE	0	FALSE	0	FALSE	0.0122	FALSE	0.00455	FALSE	0.1504	TRUE	0.1638	TRUE
IESPGM.PTET51.1.100.282350	0	0.16335	TRUE	0.15195	TRUE	0	FALSE	0	FALSE	0.01585	FALSE	0.0494	FALSE	0.136	TRUE	0.10345	TRUE
IESPGM.PTET51.1.100.282698	0	0.0171	FALSE	0.0635	TRUE	0	FALSE	0	FALSE	0	FALSE	0	FALSE	0.05685	FALSE	0.1111	TRUE
IESPGM.PTET51.1.100.283396	0	0.0717	TRUE	0.14275	TRUE	0	FALSE	0.0045	FALSE	0	FALSE	0.005	FALSE	0.0589	TRUE	0.1781	TRUE
IESPGM.PTET51.1.100.283619	0	0.083	TRUE	0.0781	TRUE	0	FALSE	0.02005	FALSE	0	FALSE	0.01465	FALSE	0.07065	TRUE	0.13535	TRUE
IESPGM.PTET51.1.100.283875	0	0.12955	TRUE	0.1304	TRUE	0	FALSE	0	FALSE	0	FALSE	0.02075	FALSE	0.095	TRUE	0.2114	TRUE
IESPGM.PTET51.1.100.284337	0	0.04455	FALSE	0.10465	TRUE	0	FALSE	0.0109	FALSE	0	FALSE	0.0153	FALSE	0.06965	TRUE	0.0867	TRUE
IESPGM.PTET51.1.100.285017	0	0.18395	TRUE	0.10505	TRUE	0	FALSE	0	FALSE	0	FALSE	0.0663	TRUE	0.10395	TRUE	0.16435	TRUE
IESPGM.PTET51.1.100.285672	0.01075	0.11275	TRUE	0.11715	TRUE	0	FALSE	0.0095	FALSE	0	FALSE	0.03145	FALSE	0.19895	TRUE	0.126	TRUE
IESPGM.PTET51.1.100.285755	0.0084	0.14415	TRUE	0.15725	TRUE	0.0141	FALSE	0.0124	FALSE	0	FALSE	0.0336	FALSE	0.08805	TRUE	0.2087	TRUE
IESPGM.PTET51.1.100.285816	0.0072	0.0634	TRUE	0.1044	TRUE	0	FALSE	0	FALSE	0	FALSE	0.02615	FALSE	0.04065	FALSE	0.1844	TRUE
IESPGM.PTET51.1.100.287026	0.00305	0.17585	TRUE	0.1048	TRUE	0	FALSE	0.0048	FALSE	0	FALSE	0.08365	TRUE	0.1682	TRUE	0.1732	TRUE
IESPGM.PTET51.1.100.287200	0.00335	0.16775	TRUE	0.1358	TRUE	0	FALSE	0	FALSE	0.0061	FALSE	0.02285	FALSE	0.2319	TRUE	0.13345	TRUE
IESPGM.PTET51.1.100.287707	0	0.1121	TRUE	0.11275	TRUE	0	FALSE	0	FALSE	0	FALSE	0	FALSE	0.16925	TRUE	0.1022	TRUE
IESPGM.PTET51.1.100.289356	0.00325	0.11895	TRUE	0.10275	TRUE	0	FALSE	0	FALSE	0	FALSE	0.03605	FALSE	0.1425	TRUE	0.09585	TRUE
IESPGM.PTET51.1.100.294780	0	0.1196	TRUE	0.13095	TRUE	0.0159	FALSE	0.00435	FALSE	0	FALSE	0.0259	FALSE	0.19005	TRUE	0.1807	TRUE
IESPGM.PTET51.1.100.29751	0.00415	0.1815	TRUE	0.1639	TRUE	0	FALSE	0.0204	FALSE	0.0145	FALSE	0.0531	FALSE	0.3067	TRUE	0.1553	TRUE
IESPGM.PTET51.1.100.297944	0	0.1658	TRUE	0.1119	TRUE	0.02285	FALSE	0	FALSE	0	FALSE	0.0594	FALSE	0.2114	TRUE	0.2133	TRUE
IESPGM.PTET51.1.100.29830	0.0086	0.1806	TRUE	0.1165	TRUE	0	FALSE	0.0111	FALSE	0.013	FALSE	0.0838	FALSE	0.15105	TRUE	0.1646	TRUE
IESPGM.PTET51.1.100.299215	0.01	0.06295	FALSE	0.14165	TRUE	0.0435	FALSE	0	FALSE	0	FALSE	0.0222	FALSE	0.2013	TRUE	0.0847	TRUE
IESPGM.PTET51.1.100.301139	0.01255	0.0279	FALSE	0.0882	FALSE	0	FALSE	0	FALSE	0.00745	FALSE	0.0235	FALSE	0.1525	TRUE	0.18445	TRUE
IESPGM.PTET51.1.100.304171	0	0.0588	FALSE	0.1489	TRUE	0.0086	FALSE	0	FALSE	0.0128	FALSE	0.0128	FALSE	0.2309	TRUE	0.2967	TRUE
IESPGM.PTET51.1.100.305080	0.0055	0.1337	TRUE	0.1641	TRUE	0	FALSE	0.00635	FALSE	0	FALSE	0	FALSE	0	FALSE	0.285	TRUE
IESPGM.PTET51.1.100.30724	0.0114	0.02755	FALSE	0.06755	FALSE	0	FALSE	0	FALSE	0	FALSE	0	FALSE	0.0137	FALSE	0.1477	TRUE
IESPGM.PTET51.1.100.308573	0.0057	0.12865	TRUE	0.15465	TRUE	0	FALSE	0.00545	FALSE	0.0282	FALSE	0.0212	FALSE	0.23635	TRUE	0.2763	TRUE
IESPGM.PTET51.1.100.309082	0.0104	0.1555	TRUE	0.24015	TRUE	0	FALSE	0	FALSE	0	FALSE	0	FALSE	0.1465	TRUE	0.26205	TRUE
IESPGM.PTET51.1.100.310191	0.0088	0.1512	TRUE	0.19215	TRUE	0	FALSE	0	FALSE	0.0098	FALSE	0.02615	FALSE	0.13095	TRUE	0.2816	TRUE
IESPGM.PTET51.1.100.311226	0	0.26305	TRUE	0.15405	TRUE	0	FALSE	0.037	FALSE	0	FALSE	0.0604	FALSE	0.1923	TRUE	0.2584	TRUE
IESPGM.PTET51.1.100.348	0.0032	0.12905	TRUE	0.1086	TRUE	0	FALSE	0.0392	FALSE	0	FALSE	0.0132	FALSE	0.12865	TRUE	0.23355	TRUE
IESPGM.PTET51.1.100.37616	0	0.10915	TRUE	0.1648	TRUE	0	FALSE	0	FALSE	0	FALSE	0.00665	FALSE	0.16635	TRUE	0.12835	TRUE
IESPGM.PTET51.1.100.3813	0.00585	0.23275	TRUE	0.12705	TRUE	0	FALSE	0	FALSE	0.0263	FALSE	0.07975	FALSE	0.1133	TRUE	0.2698	TRUE
IESPGM.PTET51.1.100.40357	0.0082	0.09665	TRUE	0.1587	TRUE	0	FALSE	0	FALSE	0.0076	FALSE	0.012	FALSE	0.1231	TRUE	0.1925	TRUE
IESPGM.PTET51.1.100.41363	0	0.1426	TRUE	0.13565	TRUE	0	FALSE	0	FALSE	0.0137	FALSE	0.02	FALSE	0.0667	FALSE	0.15845	TRUE
IESPGM.PTET51.1.100.4388	0.0107	0.2427	TRUE	0.157	TRUE	0.2489	TRUE	0.42605	TRUE	0.04095	FALSE	0.145	TRUE	0.29015	TRUE	0.2966	TRUE
IESPGM.PTET51.1.100.43950	0.00365	0.1512	TRUE	0.1735	TRUE	0.00835	FALSE	0	FALSE	0.02065	FALSE	0.0748	FALSE	0.2157	TRUE	0.1336	TRUE
IESPGM.PTET51.1.100.44180	0.00375	0.0752	TRUE	0.2115	TRUE	0.0141	FALSE	0	FALSE	0	FALSE	0	FALSE	0.13305	TRUE	0.256	TRUE
IESPGM.PTET51.1.100.4531	0	0.19925	TRUE	0.1442	TRUE	0	FALSE	0.04165	FALSE	0	FALSE	0.08145	TRUE	0.25495	TRUE	0.27265	TRUE
IESPGM.PTET51.1.100.46774	0.0081	0.08935	TRUE	0.1233	TRUE	0	FALSE	0.0114	FALSE	0	FALSE	0.0098	FALSE	0.11995	TRUE	0.22	TRUE
IESPGM.PTET51.1.100.478	0.0111	0.1321	TRUE	0.1694	TRUE	0	FALSE	0	FALSE	0	FALSE	0.0286	FALSE	0.1797	TRUE	0.3107	TRUE
IESPGM.PTET51.1.100.48715	0.00335	0.06085	TRUE	0.1145	TRUE	0.00845	FALSE	0	FALSE	0.00835	FALSE	0.0337	FALSE	0.2125	TRUE	0.10595	TRUE
IESPGM.PTET51.1.100.49358	0.0081	0.1953	TRUE	0.1801	TRUE	0	FALSE	0.00525	FALSE	0.0078	FALSE	0.0714	FALSE	0.20245	TRUE	0.21485	TRUE
IESPGM.PTET51.1.100.51654	0.0083	0.0931	TRUE	0.1428	TRUE	0	FALSE	0	FALSE	0.01785	FALSE	0.00895	FALSE	0.11215	TRUE	0.18705	TRUE
IESPGM.PTET51.1.100.52214	0	0.1492	TRUE	0.1028	TRUE	0.00665	FALSE	0	FALSE	0	FALSE	0.0155	FALSE	0.1895	TRUE	0.13855	TRUE
IESPGM.PTET51.1.100.5534	0	0.1632	TRUE	0.1629	TRUE	0	FALSE	0.01585	FALSE	0	FALSE	0.0128	FALSE	0.24	TRUE	0.3256	TRUE
IESPGM.PTET51.1.100.57938	0	0.0845	TRUE	0.1896	TRUE	0.0137	FALSE	0	FALSE	0.0102	FALSE	0.0091	FALSE	0.1403	TRUE	0.15055	TRUE
IESPGM.PTET51.1.100.5850	0	0.11605	TRUE	0.0977	TRUE	0	FALSE	0	FALSE	0.01	FALSE	0.00525	FALSE	0.295	TRUE	0.3557	TRUE
IESPGM.PTET51.1.100.600	0.0052	0.0993	TRUE	0.0928	TRUE	0	FALSE	0.0145	FALSE	0.0104	FALSE	0	FALSE	0.2089	TRUE	0.26215	TRUE
IESPGM.PTET51.1.100.60110	0	0.07415	TRUE	0.06605	TRUE	0.011	FALSE	0.0052	FALSE	0.0066	FALSE	0.0115	FALSE	0.0192	FALSE	0.234	TRUE
IESPGM.PTET51.1.100.62660	0	0.18875	TRUE	0.08505	TRUE	0	FALSE	0	FALSE	0.0154	FALSE	0.0553	FALSE	0.1785	TRUE	0.21515	TRUE
IESPGM.PTET51.1.100.62744	0	0.1389	TRUE	0.11275	TRUE	0	FALSE	0	FALSE	0	FALSE	0.04865	FALSE	0.16685	TRUE	0.2264	TRUE
IESPGM.PTET51.1.100.63356	0.00935	0.0688	TRUE	0.1834	TRUE	0	FALSE	0	FALSE	0	FALSE	0.0307	FALSE	0.0673	FALSE	0.16005	TRUE
IESPGM.PTET51.1.100.64557	0.035	0.25355	TRUE	0.28935	TRUE	0.1079	FALSE	0.06695	FALSE	0.0303	FALSE	0.1906	TRUE	0.3049	TRUE	0.28095	TRUE
IESPGM.PTET51.1.100.6562	0.00635	0.18405	TRUE	0.0887	TRUE	0.12345	TRUE	0.1627	TRUE	0	FALSE	0.08025	FALSE	0.29225	TRUE	0.30535	TRUE
IESPGM.PTET51.1.100.67583	0.0303	0.1604	TRUE	0.17035	TRUE	0.0127	FALSE	0.0225	FALSE	0.0542	FALSE	0.01295	FALSE	0.1408	FALSE	0.2472	TRUE
IESPGM.PTET51.1.100.68534	0	0.1895	TRUE	0.23075	TRUE	0.00875	FALSE	0.01175	FALSE	0.00925	FALSE	0.0083	FALSE	0.24815	TRUE	0.1453	TRUE
IESPGM.PTET51.1.100.69818	0.01225	0.1705	TRUE	0.1654	TRUE	0.00875	FALSE	0	FALSE	0	FALSE	0.0104	FALSE	0.13145	TRUE	0.2461	TRUE
IESPGM.PTET51.1.100.69872	0	0.2069	TRUE	0.13095	TRUE	0	FALSE	0.00555	FALSE	0.00715	FALSE	0.0087	FALSE	0.191	TRUE	0.2686	TRUE
IESPGM.PTET51.1.100.729	0	0.1315	TRUE	0.1066	TRUE	0.0421	FALSE	0.082	TRUE	0	FALSE	0.0053	FALSE	0.1401	TRUE	0.27465	TRUE
IESPGM.PTET51.1.100.77898	0	0.18775	TRUE	0.16285	TRUE	0	FALSE	0	FALSE	0	FALSE	0.01875	FALSE	0.13765	TRUE	0.1918	TRUE
IESPGM.PTET51.1.100.7862	0.0031	0.19635	TRUE	0.1676	TRUE	0.10615	TRUE	0.0593	FALSE	0.0154	FALSE	0.1273	TRUE	0.2611	TRUE	0.17545	TRUE
IESPGM.PTET51.1.100.81350	0	0.09815	TRUE	0.1323	TRUE	0	FALSE	0.00625	FALSE	0	FALSE	0	FALSE	0.1827	TRUE	0.1848	TRUE
IESPGM.PTET51.1.100.82506	0	0.21915	TRUE	0.20915	TRUE	0.0946	FALSE	0.0896	TRUE	0.0077	FALSE	0.186	TRUE	0.19465	TRUE	0.2338	TRUE
IESPGM.PTET51.1.100.82833	0	0.2412	TRUE	0.1616	TRUE	0.00745	FALSE	0.0199	FALSE	0	FALSE	0.1237	TRUE	0.1239	TRUE	0.14435	TRUE
IESPGM.PTET51.1.100.83368	0.00455	0.22235	TRUE	0.16105	TRUE	0	FALSE	0.0096	FALSE	0.0076	FALSE	0.0583	FALSE	0.20365	TRUE	0.2521	TRUE
IESPGM.PTET51.1.100.8576	0	0.2678	TRUE	0.1429	TRUE	0.0128	FALSE	0.01445	FALSE	0.00665	FALSE	0.0738	TRUE	0.105	TRUE	0.18735	TRUE
IESPGM.PTET51.1.100.859	0.00545	0.01725	FALSE	0.0039	FALSE	0.01785	FALSE	0.0066	FALSE	0	FALSE	0	FALSE	0.0213	FALSE	0.0213	FALSE
IESPGM.PTET51.1.100.90174	0.0042	0.106	TRUE	0.14665	TRUE	0.00845	FALSE	0.00675	FALSE	0.0078	FALSE	0.0061	FALSE	0.0374	FALSE	0.22505	TRUE
IESPGM.PTET51.1.100.91197	0.0088	0.13685	TRUE	0.1303	TRUE	0.0091	FALSE	0	FALSE	0	FALSE	0.03515	FALSE	0.16305	TRUE	0.14845	TRUE
IESPGM.PTET51.1.100.92947	0	0.06375	TRUE	0.10465	TRUE	0	FALSE	0.00405	FALSE	0	FALSE	0	FALSE	0.0135	FALSE	0.2352	TRUE
IESPGM.PTET51.1.100.93006	0	0.1213	TRUE	0.11895	TRUE	0.0064	FALSE	0	FALSE	0.0133	FALSE	0.0449	FALSE	0.21905	TRUE	0.16395	TRUE
IESPGM.PTET51.1.100.93288	0	0.16115	TRUE	0.1605	TRUE	0	FALSE	0	FALSE	0.00725	FALSE	0.04025	FALSE	0.26015	TRUE	0.1727	TRUE
IESPGM.PTET51.1.100.95199	0	0.1603	TRUE	0.12225	TRUE	0.0076	FALSE	0	FALSE	0.0196	FALSE	0.0683	FALSE	0.2099	TRUE	0.25265	TRUE
IESPGM.PTET51.1.100.989	0	0.0122	FALSE	0.0037	FALSE	0	FALSE	0	FALSE	0	FALSE	0	FALSE	0	FALSE	0	FALSE
IESPGM.PTET51.1.100.99707	0	0.19635	TRUE	0.1318	TRUE	0	FALSE	0.00485	FALSE	0	FALSE	0.01605	FALSE	0.1266	TRUE	0.28855	TRUE
IESPGM.PTET51.1.101.102528	0	0.23945	TRUE	0.1473	TRUE	0	FALSE	0.0039	FALSE	0	FALSE	0.0666	TRUE	0.2024	TRUE	0.20615	TRUE
IESPGM.PTET51.1.101.104588	0.0189	0.12925	TRUE	0.1099	TRUE	0.00795	FALSE	0.0047	FALSE	0	FALSE	0.0056	FALSE	0.0058	FALSE	0.19415	TRUE
IESPGM.PTET51.1.101.105686	0.0039	0.1179	TRUE	0.11935	TRUE	0	FALSE	0	FALSE	0.0082	FALSE	0.0434	FALSE	0.16475	TRUE	0.1644	TRUE
IESPGM.PTET51.1.101.107194	0	0.21185	TRUE	0.14175	TRUE	0.01515	FALSE	0.0037	FALSE	0.0167	FALSE	0.11315	TRUE	0.1317	TRUE	0.2404	TRUE
IESPGM.PTET51.1.101.10783	0.01065	0.058	FALSE	0.10295	TRUE	0	FALSE	0	FALSE	0	FALSE	0.0055	FALSE	0.0288	FALSE	0.2114	TRUE
IESPGM.PTET51.1.101.108116	0.00785	0.0224	FALSE	0.0744	TRUE	0	FALSE	0	FALSE	0.0086	FALSE	0.0053	FALSE	0	FALSE	0.1086	TRUE
IESPGM.PTET51.1.101.108837	0.0038	0.06045	FALSE	0.1072	TRUE	0	FALSE	0	FALSE	0	FALSE	0.00705	FALSE	0.1345	TRUE	0.1512	TRUE
IESPGM.PTET51.1.101.111129	0.0038	0.16915	TRUE	0.1641	TRUE	0	FALSE	0.00455	FALSE	0.00845	FALSE	0.00375	FALSE	0.13995	TRUE	0.1886	TRUE
IESPGM.PTET51.1.101.111689	0.0045	0.1811	TRUE	0.1515	TRUE	0.01585	FALSE	0.0059	FALSE	0	FALSE	0.0644	FALSE	0.21195	TRUE	0.26205	TRUE
IESPGM.PTET51.1.101.112853	0.0109	0.062	FALSE	0.1368	TRUE	0	FALSE	0	FALSE	0.0156	FALSE	0	FALSE	0.00665	FALSE	0.1943	TRUE
IESPGM.PTET51.1.101.113273	0	0.1573	TRUE	0.20665	TRUE	0	FALSE	0	FALSE	0	FALSE	0.01285	FALSE	0.1844	TRUE	0.2076	TRUE
IESPGM.PTET51.1.101.114019	0	0.09	TRUE	0.1645	TRUE	0	FALSE	0	FALSE	0	FALSE	0.00445	FALSE	0.0065	FALSE	0.18135	TRUE
IESPGM.PTET51.1.101.115220	0.00405	0.2053	TRUE	0.1821	TRUE	0	FALSE	0.00515	FALSE	0.0156	FALSE	0.06555	FALSE	0.19195	TRUE	0.17005	TRUE
IESPGM.PTET51.1.101.115874	0	0.0347	FALSE	0.16865	TRUE	0.00795	FALSE	0.00425	FALSE	0	FALSE	0	FALSE	0.00845	FALSE	0.10055	TRUE
IESPGM.PTET51.1.101.118186	0	0.2054	TRUE	0.16795	TRUE	0.00835	FALSE	0.0055	FALSE	0	FALSE	0.0183	FALSE	0.05975	FALSE	0.15425	TRUE
IESPGM.PTET51.1.101.119618	0.01345	0.05015	FALSE	0.11225	TRUE	0	FALSE	0	FALSE	0	FALSE	0	FALSE	0.03225	FALSE	0.1083	TRUE
IESPGM.PTET51.1.101.121504	0.0084	0.14885	TRUE	0.1268	TRUE	0	FALSE	0	FALSE	0	FALSE	0.00845	FALSE	0.05145	FALSE	0.17685	TRUE
IESPGM.PTET51.1.101.124071	0.01205	0.2287	TRUE	0.2577	TRUE	0	FALSE	0.00825	FALSE	0	FALSE	0.0118	FALSE	0.13245	TRUE	0.18295	TRUE
IESPGM.PTET51.1.101.132663	0.0041	0.159	TRUE	0.13935	TRUE	0.00615	FALSE	0	FALSE	0	FALSE	0.01285	FALSE	0.08035	FALSE	0.2048	TRUE
IESPGM.PTET51.1.101.132705	0.0085	0.13085	TRUE	0.16845	TRUE	0.0152	FALSE	0.00445	FALSE	0	FALSE	0	FALSE	0.06905	FALSE	0.17255	TRUE
IESPGM.PTET51.1.101.134411	0.0083	0.2157	TRUE	0.16385	TRUE	0	FALSE	0	FALSE	0	FALSE	0	FALSE	0.2234	TRUE	0.1812	TRUE
IESPGM.PTET51.1.101.136685	0	0.1091	TRUE	0.1914	TRUE	0.00725	FALSE	0	FALSE	0	FALSE	0.02515	FALSE	0.1533	TRUE	0.2279	TRUE
IESPGM.PTET51.1.101.140786	0	0.15065	TRUE	0.1747	TRUE	0	FALSE	0.02905	FALSE	0	FALSE	0.0452	FALSE	0.18735	TRUE	0.2445	TRUE
IESPGM.PTET51.1.101.141400	0	0.2103	TRUE	0.1292	TRUE	0	FALSE	0.0088	FALSE	0	FALSE	0.0434	FALSE	0.20565	TRUE	0.2194	TRUE
IESPGM.PTET51.1.101.141905	0.00745	0.2137	TRUE	0.1567	TRUE	0.028	FALSE	0.00425	FALSE	0.02155	FALSE	0.11255	TRUE	0.13335	TRUE	0.2593	TRUE
IESPGM.PTET51.1.101.14291	0.0031	0.07	TRUE	0.147	TRUE	0.00795	FALSE	0	FALSE	0	FALSE	0	FALSE	0.0489	TRUE	0.12315	TRUE
IESPGM.PTET51.1.101.144078	0.0039	0.163	TRUE	0.21065	TRUE	0	FALSE	0	FALSE	0	FALSE	0.0046	FALSE	0.19495	TRUE	0.2434	TRUE
IESPGM.PTET51.1.101.148919	0.0169	0.1755	TRUE	0.13855	TRUE	0	FALSE	0.011	FALSE	0	FALSE	0.04345	FALSE	0.14855	TRUE	0.32645	TRUE
IESPGM.PTET51.1.101.149403	0	0.12085	TRUE	0.12955	TRUE	0.00795	FALSE	0	FALSE	0	FALSE	0.0053	FALSE	0.0984	TRUE	0.2985	TRUE
IESPGM.PTET51.1.101.150662	0	0.19985	TRUE	0.1612	TRUE	0	FALSE	0	FALSE	0.0239	FALSE	0.14655	TRUE	0.1448	TRUE	0.23455	TRUE
IESPGM.PTET51.1.101.151549	0.0077	0.15625	TRUE	0.16195	TRUE	0	FALSE	0	FALSE	0.012	FALSE	0.0123	FALSE	0.082	FALSE	0.1847	TRUE
IESPGM.PTET51.1.101.153173	0.0084	0.2523	TRUE	0.2049	TRUE	0.0102	FALSE	0	FALSE	0.00795	FALSE	0.1125	FALSE	0.2104	TRUE	0.1707	TRUE
IESPGM.PTET51.1.101.155531	0.0175	0.21485	TRUE	0.15225	TRUE	0	FALSE	0.0044	FALSE	0	FALSE	0.0244	FALSE	0.1593	TRUE	0.2257	TRUE
IESPGM.PTET51.1.101.155692	0.00415	0.2089	TRUE	0.11875	TRUE	0	FALSE	0.0039	FALSE	0	FALSE	0	FALSE	0.0533	FALSE	0.1616	TRUE
IESPGM.PTET51.1.101.156448	0	0.2727	TRUE	0.22605	TRUE	0.0213	FALSE	0	FALSE	0	FALSE	0.13535	TRUE	0.1892	TRUE	0.27055	TRUE
IESPGM.PTET51.1.101.157167	0.0079	0.16225	TRUE	0.1821	TRUE	0	FALSE	0	FALSE	0.00945	FALSE	0.0043	FALSE	0.0975	TRUE	0.251	TRUE
IESPGM.PTET51.1.101.158848	0	0.12925	TRUE	0.16515	TRUE	0.00845	FALSE	0	FALSE	0.0078	FALSE	0	FALSE	0.1582	TRUE	0.14595	TRUE
IESPGM.PTET51.1.101.159388	0.0112	0.2424	TRUE	0.13525	TRUE	0	FALSE	0	FALSE	0	FALSE	0.13125	TRUE	0.15525	TRUE	0.2836	TRUE
IESPGM.PTET51.1.101.160490	0.0133	0.2376	TRUE	0.17485	TRUE	0	FALSE	0	FALSE	0	FALSE	0.0972	FALSE	0.1077	FALSE	0.13785	TRUE
IESPGM.PTET51.1.101.161251	0.00415	0.0968	TRUE	0.09485	TRUE	0	FALSE	0	FALSE	0	FALSE	0.01475	FALSE	0.2244	TRUE	0.1838	TRUE
IESPGM.PTET51.1.101.161840	0	0.085	TRUE	0.1229	TRUE	0	FALSE	0.0044	FALSE	0	FALSE	0.01445	FALSE	0.0778	TRUE	0.13365	TRUE
IESPGM.PTET51.1.101.161943	0	0.17175	TRUE	0.1111	TRUE	0	FALSE	0	FALSE	0	FALSE	0.01345	FALSE	0.1523	TRUE	0.21465	TRUE
IESPGM.PTET51.1.101.163407	0.0052	0.09585	TRUE	0.16255	TRUE	0.02155	FALSE	0.0101	FALSE	0.00795	FALSE	0.01405	FALSE	0.16365	TRUE	0.2159	TRUE
IESPGM.PTET51.1.101.165732	0.0078	0.03665	FALSE	0.1238	TRUE	0	FALSE	0	FALSE	0	FALSE	0	FALSE	0.00635	FALSE	0.1494	TRUE
IESPGM.PTET51.1.101.166861	0	0.1842	TRUE	0.1383	TRUE	0.01705	FALSE	0.02455	FALSE	0.0076	FALSE	0.12025	TRUE	0.1705	TRUE	0.1584	TRUE
IESPGM.PTET51.1.101.16763	0	0.1009	TRUE	0.156	TRUE	0	FALSE	0.0147	FALSE	0	FALSE	0.01325	FALSE	0.16785	TRUE	0.18125	TRUE
IESPGM.PTET51.1.101.172371	0.00405	0.21115	TRUE	0.1281	TRUE	0.0116	FALSE	0.00435	FALSE	0	FALSE	0.1211	TRUE	0.1146	TRUE	0.24235	TRUE
IESPGM.PTET51.1.101.174702	0.0083	0.2026	TRUE	0.15035	TRUE	0	FALSE	0.00445	FALSE	0	FALSE	0.04875	FALSE	0.088	FALSE	0.2246	TRUE
IESPGM.PTET51.1.101.176282	0.0069	0.1286	TRUE	0.1753	TRUE	0.00695	FALSE	0.0153	FALSE	0	FALSE	0.01725	FALSE	0.03995	FALSE	0.23285	TRUE
IESPGM.PTET51.1.101.17694	0	0.088	TRUE	0.10955	TRUE	0.00495	FALSE	0	FALSE	0.00695	FALSE	0	FALSE	0.15155	TRUE	0.18695	TRUE
IESPGM.PTET51.1.101.177504	0	0.1628	TRUE	0.14275	TRUE	0	FALSE	0	FALSE	0	FALSE	0.09	TRUE	0.16	TRUE	0.20195	TRUE
IESPGM.PTET51.1.101.180526	0	0.24435	TRUE	0.1484	TRUE	0	FALSE	0	FALSE	0.0086	FALSE	0.01635	FALSE	0.23625	TRUE	0.19295	TRUE
IESPGM.PTET51.1.101.181273	0.00415	0.13305	TRUE	0.14035	TRUE	0.0152	FALSE	0.0136	FALSE	0.0172	FALSE	0.08665	FALSE	0.11715	TRUE	0.18095	TRUE
IESPGM.PTET51.1.101.181669	0	0.1338	TRUE	0.1719	TRUE	0	FALSE	0.0108	FALSE	0	FALSE	0	FALSE	0.10125	TRUE	0.26185	TRUE
IESPGM.PTET51.1.101.182242	0	0.12865	TRUE	0.2069	TRUE	0	FALSE	0	FALSE	0	FALSE	0.04955	FALSE	0.0809	TRUE	0.23	TRUE
IESPGM.PTET51.1.101.183653	0	0.14475	TRUE	0.1317	TRUE	0	FALSE	0.0184	FALSE	0.00795	FALSE	0.0167	FALSE	0.19725	TRUE	0.1562	TRUE
IESPGM.PTET51.1.101.186502	0	0.2849	TRUE	0.18435	TRUE	0.0082	FALSE	0.0047	FALSE	0	FALSE	0.09425	TRUE	0.16645	TRUE	0.097	TRUE
IESPGM.PTET51.1.101.187824	0	0.1538	TRUE	0.16115	TRUE	0	FALSE	0	FALSE	0	FALSE	0.01915	FALSE	0.15195	TRUE	0.24665	TRUE
IESPGM.PTET51.1.101.189108	0.00875	0.2259	TRUE	0.1846	TRUE	0.23895	TRUE	0.1723	TRUE	0.0251	FALSE	0.2023	TRUE	0.17035	TRUE	0.21355	TRUE
IESPGM.PTET51.1.101.189441	0.0048	0.16485	TRUE	0.1797	TRUE	0.03305	FALSE	0.0196	FALSE	0.00705	FALSE	0.1218	TRUE	0.2136	TRUE	0.19235	TRUE
IESPGM.PTET51.1.101.190476	0.0037	0.0547	TRUE	0.1565	TRUE	0.0145	FALSE	0	FALSE	0.0066	FALSE	0	FALSE	0.21625	TRUE	0.1401	TRUE
IESPGM.PTET51.1.101.191196	0.0085	0.10985	TRUE	0.1803	TRUE	0	FALSE	0	FALSE	0	FALSE	0.006	FALSE	0.15025	TRUE	0.1144	TRUE
IESPGM.PTET51.1.101.192766	0	0.1781	TRUE	0.1416	TRUE	0	FALSE	0	FALSE	0	FALSE	0.05165	FALSE	0.17005	TRUE	0.23185	TRUE
IESPGM.PTET51.1.101.193424	0	0.02845	FALSE	0.16065	TRUE	0	FALSE	0	FALSE	0	FALSE	0.0103	FALSE	0.1429	TRUE	0.22655	TRUE
IESPGM.PTET51.1.101.193448	0	0.0962	TRUE	0.18895	TRUE	0.0154	FALSE	0	FALSE	0	FALSE	0.0098	FALSE	0.1395	TRUE	0.25545	TRUE
IESPGM.PTET51.1.101.194097	0.01255	0.24925	TRUE	0.1452	TRUE	0.0429	FALSE	0.0707	FALSE	0	FALSE	0.02345	FALSE	0.20465	TRUE	0.1943	TRUE
IESPGM.PTET51.1.101.194351	0.0083	0.19825	TRUE	0.1567	TRUE	0.07395	FALSE	0.0908	FALSE	0	FALSE	0.0258	FALSE	0.13965	TRUE	0.2459	TRUE
IESPGM.PTET51.1.101.196132	0	0.05015	FALSE	0.1532	TRUE	0	FALSE	0	FALSE	0.00575	FALSE	0	FALSE	0.0857	TRUE	0.1999	TRUE
IESPGM.PTET51.1.101.197013	0.0083	0.1891	TRUE	0.1383	TRUE	0	FALSE	0.0055	FALSE	0	FALSE	0.01335	FALSE	0.1269	TRUE	0.21655	TRUE
IESPGM.PTET51.1.101.197046	0.0037	0.0576	FALSE	0.1361	TRUE	0	FALSE	0.0106	FALSE	0.01695	FALSE	0	FALSE	0.0161	FALSE	0.19015	TRUE
IESPGM.PTET51.1.101.197573	0.0073	0.066	FALSE	0.08935	TRUE	0	FALSE	0.0047	FALSE	0	FALSE	0.0115	FALSE	0.1862	TRUE	0.202	TRUE
IESPGM.PTET51.1.101.197874	0.0077	0.0828	TRUE	0.13695	TRUE	0.012	FALSE	0.00895	FALSE	0	FALSE	0.01595	FALSE	0.0532	FALSE	0.1319	TRUE
IESPGM.PTET51.1.101.198498	0.00375	0.1173	TRUE	0.1143	TRUE	0.03455	FALSE	0.00465	FALSE	0.0059	FALSE	0.01375	FALSE	0.08095	TRUE	0.23075	TRUE
IESPGM.PTET51.1.101.201297	0.0069	0.19825	TRUE	0.1579	TRUE	0	FALSE	0.0048	FALSE	0	FALSE	0.0398	FALSE	0.1937	TRUE	0.2035	TRUE
IESPGM.PTET51.1.101.201528	0.0105	0.2417	TRUE	0.19345	TRUE	0.0076	FALSE	0	FALSE	0	FALSE	0.0217	FALSE	0.15155	TRUE	0.21385	TRUE
IESPGM.PTET51.1.101.204658	0	0.2069	TRUE	0.15075	TRUE	0	FALSE	0	FALSE	0	FALSE	0.10345	TRUE	0.19985	TRUE	0.1669	TRUE
IESPGM.PTET51.1.101.204739	0	0.2193	TRUE	0.12475	TRUE	0.03815	FALSE	0.0095	FALSE	0	FALSE	0.0769	FALSE	0.1304	TRUE	0.13845	TRUE
IESPGM.PTET51.1.101.205668	0	0.1406	TRUE	0.1536	TRUE	0	FALSE	0	FALSE	0	FALSE	0.0082	FALSE	0.1243	TRUE	0.241	TRUE
IESPGM.PTET51.1.101.206070	0.0085	0.0941	FALSE	0.1316	TRUE	0	FALSE	0	FALSE	0.00795	FALSE	0.0155	FALSE	0.1324	TRUE	0.1442	TRUE
IESPGM.PTET51.1.101.207400	0.00355	0.1137	TRUE	0.1714	TRUE	0	FALSE	0.0039	FALSE	0.00745	FALSE	0.0785	FALSE	0.2026	TRUE	0.18405	TRUE
IESPGM.PTET51.1.101.208813	0	0.10375	TRUE	0.1382	TRUE	0	FALSE	0	FALSE	0	FALSE	0.00395	FALSE	0.01755	FALSE	0.26985	TRUE
IESPGM.PTET51.1.101.20888	0.00765	0.12545	TRUE	0.10675	TRUE	0	FALSE	0.00785	FALSE	0.0086	FALSE	0.052	FALSE	0.1954	TRUE	0.1516	TRUE
IESPGM.PTET51.1.101.209853	0	0.1707	TRUE	0.13695	TRUE	0	FALSE	0.0054	FALSE	0	FALSE	0.0469	FALSE	0.15975	TRUE	0.25765	TRUE
IESPGM.PTET51.1.101.210178	0.00455	0.11275	TRUE	0.13305	TRUE	0	FALSE	0	FALSE	0.00745	FALSE	0.0279	FALSE	0.07555	FALSE	0.2042	TRUE
IESPGM.PTET51.1.101.210997	0.0038	0.1618	TRUE	0.1446	TRUE	0	FALSE	0	FALSE	0.0061	FALSE	0.02705	FALSE	0.1212	TRUE	0.17935	TRUE
IESPGM.PTET51.1.101.215595	0	0.0461	FALSE	0.1695	TRUE	0	FALSE	0	FALSE	0	FALSE	0.00615	FALSE	0.0263	FALSE	0.1526	TRUE
IESPGM.PTET51.1.101.216064	0	0.1497	TRUE	0.2069	TRUE	0	FALSE	0	FALSE	0	FALSE	0	FALSE	0.14975	TRUE	0.25205	TRUE
IESPGM.PTET51.1.101.216170	0.0034	0.2152	TRUE	0.1239	TRUE	0	FALSE	0.00545	FALSE	0	FALSE	0.023	FALSE	0.15385	TRUE	0.10085	TRUE
IESPGM.PTET51.1.101.216344	0.0167	0.18585	TRUE	0.17735	TRUE	0	FALSE	0	FALSE	0	FALSE	0	FALSE	0.1525	TRUE	0.1183	TRUE
IESPGM.PTET51.1.101.216916	0	0.16035	TRUE	0.1091	TRUE	0	FALSE	0.0106	FALSE	0	FALSE	0.02615	FALSE	0.1923	TRUE	0.1564	TRUE
IESPGM.PTET51.1.101.217084	0	0.1962	TRUE	0.17735	TRUE	0	FALSE	0.00625	FALSE	0	FALSE	0.0198	FALSE	0.09845	TRUE	0.2215	TRUE
IESPGM.PTET51.1.101.218499	0.00465	0.13045	TRUE	0.12525	TRUE	0	FALSE	0.00485	FALSE	0	FALSE	0	FALSE	0.0279	FALSE	0.1563	TRUE
IESPGM.PTET51.1.101.218828	0	0.1581	TRUE	0.13945	TRUE	0	FALSE	0	FALSE	0	FALSE	0.00515	FALSE	0.1377	TRUE	0.24835	TRUE
IESPGM.PTET51.1.101.219456	0.0046	0.08875	TRUE	0.14245	TRUE	0	FALSE	0.0052	FALSE	0	FALSE	0	FALSE	0.059	FALSE	0.20445	TRUE
IESPGM.PTET51.1.101.219549	0	0.08055	TRUE	0.1318	TRUE	0	FALSE	0	FALSE	0	FALSE	0	FALSE	0.1926	TRUE	0.16405	TRUE
IESPGM.PTET51.1.101.221146	0.00355	0.1546	TRUE	0.15035	TRUE	0.0064	FALSE	0.005	FALSE	0	FALSE	0.0185	FALSE	0.1407	TRUE	0.23495	TRUE
IESPGM.PTET51.1.101.221947	0	0.1401	TRUE	0.10945	TRUE	0.00625	FALSE	0.00465	FALSE	0.00625	FALSE	0.03745	FALSE	0.1194	TRUE	0.1824	TRUE
IESPGM.PTET51.1.101.222833	0	0.0629	TRUE	0.1142	TRUE	0.00665	FALSE	0	FALSE	0.0059	FALSE	0	FALSE	0.0123	FALSE	0.1409	TRUE
IESPGM.PTET51.1.101.223282	0.0118	0.03535	FALSE	0.08745	TRUE	0	FALSE	0	FALSE	0.0078	FALSE	0	FALSE	0.0164	FALSE	0.26215	TRUE
IESPGM.PTET51.1.101.225682	0	0.17205	TRUE	0.12795	TRUE	0	FALSE	0	FALSE	0.01	FALSE	0.07645	TRUE	0.2346	TRUE	0.14395	TRUE
IESPGM.PTET51.1.101.225890	0.01225	0.1284	TRUE	0.1074	TRUE	0	FALSE	0	FALSE	0.02475	FALSE	0.0349	FALSE	0.11455	TRUE	0.211	TRUE
IESPGM.PTET51.1.101.226588	0.0075	0.19465	TRUE	0.1053	TRUE	0	FALSE	0	FALSE	0.00745	FALSE	0.06975	FALSE	0.1713	TRUE	0.191	TRUE
IESPGM.PTET51.1.101.227820	0	0.19195	TRUE	0.1255	TRUE	0	FALSE	0.0049	FALSE	0	FALSE	0	FALSE	0.0852	TRUE	0.1749	TRUE
IESPGM.PTET51.1.101.228503	0	0.21055	TRUE	0.17215	TRUE	0.0125	FALSE	0.01725	FALSE	0.00715	FALSE	0.0341	FALSE	0.16	TRUE	0.1105	TRUE
IESPGM.PTET51.1.101.231433	0	0.1805	TRUE	0.1298	TRUE	0.00685	FALSE	0	FALSE	0.0078	FALSE	0.04995	FALSE	0.21575	TRUE	0.22155	TRUE
IESPGM.PTET51.1.101.232042	0	0.0367	FALSE	0.10975	TRUE	0.0064	FALSE	0	FALSE	0.00715	FALSE	0.0043	FALSE	0.02985	FALSE	0.1922	TRUE
IESPGM.PTET51.1.101.232706	0.01075	0.1934	TRUE	0.1319	TRUE	0	FALSE	0	FALSE	0	FALSE	0.0049	FALSE	0.2319	TRUE	0.1522	TRUE
IESPGM.PTET51.1.101.234695	0.01195	0.0364	FALSE	0.1284	TRUE	0.0076	FALSE	0	FALSE	0	FALSE	0.0147	FALSE	0.0897	FALSE	0.2223	TRUE
IESPGM.PTET51.1.101.236578	0.0082	0.0896	TRUE	0.1659	TRUE	0.01	FALSE	0.00465	FALSE	0.0065	FALSE	0.0055	FALSE	0.0903	TRUE	0.2455	TRUE
IESPGM.PTET51.1.101.237246	0	0.1603	TRUE	0.2115	TRUE	0.0057	FALSE	0	FALSE	0	FALSE	0	FALSE	0.1932	TRUE	0.23365	TRUE
IESPGM.PTET51.1.101.237753	0	0.1179	TRUE	0.16115	TRUE	0.0133	FALSE	0	FALSE	0	FALSE	0.07965	TRUE	0.22595	TRUE	0.19685	TRUE
IESPGM.PTET51.1.101.239144	0	0.05965	TRUE	0.0769	TRUE	0	FALSE	0.0092	FALSE	0	FALSE	0	FALSE	0.0534	FALSE	0.14265	TRUE
IESPGM.PTET51.1.101.239265	0	0.12145	TRUE	0.1458	TRUE	0	FALSE	0.0042	FALSE	0.00595	FALSE	0.0037	FALSE	0.07775	TRUE	0.19315	TRUE
IESPGM.PTET51.1.101.242239	0.022	0.129	TRUE	0.19725	TRUE	0	FALSE	0	FALSE	0	FALSE	0.02925	FALSE	0.124	FALSE	0.1801	TRUE
IESPGM.PTET51.1.101.243000	0.0073	0.0425	FALSE	0.09445	TRUE	0	FALSE	0	FALSE	0.02155	FALSE	0	FALSE	0.08945	TRUE	0.2058	TRUE
IESPGM.PTET51.1.101.244954	0.0051	0.1885	TRUE	0.15595	TRUE	0.00735	FALSE	0	FALSE	0	FALSE	0.0085	FALSE	0.121	TRUE	0.17395	TRUE
IESPGM.PTET51.1.101.247206	0.00375	0.14945	TRUE	0.1491	TRUE	0.00615	FALSE	0	FALSE	0	FALSE	0.0049	FALSE	0.162	TRUE	0.21635	TRUE
IESPGM.PTET51.1.101.248483	0.0083	0.1686	TRUE	0.12885	TRUE	0.0299	FALSE	0.0044	FALSE	0.0076	FALSE	0.125	TRUE	0.21315	TRUE	0.25385	TRUE
IESPGM.PTET51.1.101.249914	0	0.25625	TRUE	0.1082	TRUE	0	FALSE	0.0173	FALSE	0	FALSE	0.0443	FALSE	0.23985	TRUE	0.2574	TRUE
IESPGM.PTET51.1.101.250284	0	0.1754	TRUE	0.1629	TRUE	0	FALSE	0	FALSE	0	FALSE	0.0473	FALSE	0.13905	TRUE	0.13425	TRUE
IESPGM.PTET51.1.101.250928	0.0039	0.06325	FALSE	0.11315	TRUE	0	FALSE	0.00385	FALSE	0	FALSE	0.0091	FALSE	0.0179	FALSE	0.19975	TRUE
IESPGM.PTET51.1.101.251464	0.0082	0.17785	TRUE	0.1236	TRUE	0	FALSE	0	FALSE	0.0163	FALSE	0.05365	FALSE	0.1468	TRUE	0.27625	TRUE
IESPGM.PTET51.1.101.254122	0	0.17265	TRUE	0.15225	TRUE	0	FALSE	0	FALSE	0	FALSE	0.0321	FALSE	0.10675	TRUE	0.28305	TRUE
IESPGM.PTET51.1.101.254221	0.00405	0.2238	TRUE	0.14175	TRUE	0	FALSE	0.00425	FALSE	0.0154	FALSE	0.039	FALSE	0.25485	TRUE	0.25845	TRUE
IESPGM.PTET51.1.101.254607	0.13335	0.6169	TRUE	0.262	TRUE	0.27585	FALSE	0.3209	TRUE	0.29165	FALSE	0.3611	FALSE	0.378	TRUE	0.50895	TRUE
IESPGM.PTET51.1.101.254802	0.02195	0.27715	TRUE	0.20815	TRUE	0.019	FALSE	0.078	FALSE	0.0263	FALSE	0.1101	TRUE	0.16655	TRUE	0.1793	TRUE
IESPGM.PTET51.1.101.258834	0.01015	0.0849	TRUE	0.09695	TRUE	0	FALSE	0	FALSE	0.0128	FALSE	0.0052	FALSE	0.10795	TRUE	0.17245	TRUE
IESPGM.PTET51.1.101.264077	0	0.1947	TRUE	0.2261	TRUE	0	FALSE	0	FALSE	0	FALSE	0.03395	FALSE	0.13415	TRUE	0.1878	TRUE
IESPGM.PTET51.1.101.271104	0	0.20855	TRUE	0.14495	TRUE	0	FALSE	0.02085	FALSE	0.01135	FALSE	0.05	FALSE	0.2823	TRUE	0.25295	TRUE
IESPGM.PTET51.1.101.27153	0	0.0928	TRUE	0.11195	TRUE	0	FALSE	0.00485	FALSE	0	FALSE	0	FALSE	0.0366	FALSE	0.1554	TRUE
IESPGM.PTET51.1.101.275868	0.0085	0.24445	TRUE	0.1284	TRUE	0	FALSE	0	FALSE	0	FALSE	0.05925	FALSE	0.1868	TRUE	0.1482	TRUE
IESPGM.PTET51.1.101.276524	0.0077	0.1003	TRUE	0.19235	TRUE	0	FALSE	0.0079	FALSE	0	FALSE	0	FALSE	0.15395	TRUE	0.2341	TRUE
IESPGM.PTET51.1.101.276534	0.0116	0.1399	TRUE	0.18375	TRUE	0	FALSE	0.00425	FALSE	0	FALSE	0	FALSE	0.18825	TRUE	0.2856	TRUE
IESPGM.PTET51.1.101.276573	0.0038	0.2129	TRUE	0.14815	TRUE	0	FALSE	0	FALSE	0	FALSE	0.08745	TRUE	0.14835	TRUE	0.242	TRUE
IESPGM.PTET51.1.101.277099	0.0083	0.10325	TRUE	0.1242	TRUE	0	FALSE	0.00495	FALSE	0	FALSE	0.01	FALSE	0.1933	TRUE	0.20615	TRUE
IESPGM.PTET51.1.101.279756	0.00425	0.23075	TRUE	0.15985	TRUE	0.31665	TRUE	0.27455	TRUE	0.0666	FALSE	0.20845	TRUE	0.234	TRUE	0.26405	TRUE
IESPGM.PTET51.1.101.280526	0.00405	0.2687	TRUE	0.13365	TRUE	0.0196	FALSE	0.0137	FALSE	0	FALSE	0.1047	TRUE	0.1489	TRUE	0.20505	TRUE
IESPGM.PTET51.1.101.280673	0.0044	0.20755	TRUE	0.22315	TRUE	0.00685	FALSE	0	FALSE	0.00715	FALSE	0.0395	FALSE	0.1951	TRUE	0.19265	TRUE
IESPGM.PTET51.1.101.281000	0	0.266	TRUE	0.1696	TRUE	0	FALSE	0.01405	FALSE	0	FALSE	0.0301	FALSE	0.11855	TRUE	0.1434	TRUE
IESPGM.PTET51.1.101.282365	0.02775	0.2159	TRUE	0.1523	TRUE	0.0196	FALSE	0.0086	FALSE	0.0189	FALSE	0.08235	FALSE	0.1507	TRUE	0.2644	TRUE
IESPGM.PTET51.1.101.282518	0.00395	0.21365	TRUE	0.12515	TRUE	0.00715	FALSE	0.00385	FALSE	0.0091	FALSE	0.0443	FALSE	0.13325	TRUE	0.25125	TRUE
IESPGM.PTET51.1.101.283447	0	0.1527	TRUE	0.1628	TRUE	0	FALSE	0.0226	FALSE	0.0172	FALSE	0.00485	FALSE	0.1445	TRUE	0.08415	TRUE
IESPGM.PTET51.1.101.283911	0	0.1707	TRUE	0.15265	TRUE	0.00715	FALSE	0	FALSE	0	FALSE	0.04545	FALSE	0.1428	TRUE	0.19995	TRUE
IESPGM.PTET51.1.101.284971	0.0236	0.2161	TRUE	0.1506	TRUE	0.0077	FALSE	0.0082	FALSE	0	FALSE	0.0656	FALSE	0.18855	TRUE	0.1533	TRUE
IESPGM.PTET51.1.101.287245	0.04215	0.16885	TRUE	0.2432	TRUE	0.0392	FALSE	0.02565	FALSE	0.02565	FALSE	0.06415	FALSE	0.18675	TRUE	0.1827	TRUE
IESPGM.PTET51.1.101.288015	0.00395	0.1875	TRUE	0.1461	TRUE	0.00665	FALSE	0	FALSE	0	FALSE	0.04455	FALSE	0.1875	TRUE	0.2274	TRUE
IESPGM.PTET51.1.101.296191	0.00415	0.1456	TRUE	0.15625	TRUE	0	FALSE	0.01295	FALSE	0	FALSE	0.0055	FALSE	0.1247	TRUE	0.19765	TRUE
IESPGM.PTET51.1.101.296624	0	0.06815	TRUE	0.1613	TRUE	0	FALSE	0	FALSE	0.0154	FALSE	0.0112	FALSE	0.12345	TRUE	0.2012	TRUE
IESPGM.PTET51.1.101.297545	0	0.1804	TRUE	0.14505	TRUE	0	FALSE	0	FALSE	0	FALSE	0.05825	TRUE	0.1849	TRUE	0.1973	TRUE
IESPGM.PTET51.1.101.299821	0.0039	0.0892	TRUE	0.12165	TRUE	0	FALSE	0.0056	FALSE	0	FALSE	0.0398	FALSE	0.08785	TRUE	0.18495	TRUE
IESPGM.PTET51.1.101.300319	0	0.0565	TRUE	0.1454	TRUE	0	FALSE	0	FALSE	0	FALSE	0	FALSE	0.139	TRUE	0.17095	TRUE
IESPGM.PTET51.1.101.300336	0	0.1507	TRUE	0.1228	TRUE	0	FALSE	0	FALSE	0	FALSE	0.0143	FALSE	0.15495	TRUE	0.2323	TRUE
IESPGM.PTET51.1.101.300910	0.00405	0.2051	TRUE	0.1796	TRUE	0	FALSE	0.01115	FALSE	0	FALSE	0.0548	FALSE	0.06875	TRUE	0.2164	TRUE
IESPGM.PTET51.1.101.303255	0.00695	0.13545	TRUE	0.151	TRUE	0	FALSE	0.00775	FALSE	0	FALSE	0	FALSE	0.0715	FALSE	0.21675	TRUE
IESPGM.PTET51.1.101.303984	0	0.1712	TRUE	0.17525	TRUE	0	FALSE	0.0086	FALSE	0.01725	FALSE	0.0311	FALSE	0.1026	TRUE	0.27455	TRUE
IESPGM.PTET51.1.101.306318	0	0.1972	TRUE	0.1293	TRUE	0	FALSE	0	FALSE	0.0147	FALSE	0.0452	FALSE	0.2346	TRUE	0.31355	TRUE
IESPGM.PTET51.1.101.306590	0.01675	0.20795	TRUE	0.2023	TRUE	0	FALSE	0.011	FALSE	0.0317	FALSE	0.12215	TRUE	0.16465	TRUE	0.1852	TRUE
IESPGM.PTET51.1.101.306699	0.004	0.2354	TRUE	0.15205	TRUE	0	FALSE	0	FALSE	0.00925	FALSE	0.03285	FALSE	0.10685	TRUE	0.27165	TRUE
IESPGM.PTET51.1.101.309204	0.0036	0.2214	TRUE	0.1646	TRUE	0	FALSE	0	FALSE	0	FALSE	0.06695	FALSE	0.1476	TRUE	0.18045	TRUE
IESPGM.PTET51.1.101.32223	0	0.1019	TRUE	0.09015	TRUE	0	FALSE	0.0205	FALSE	0.0086	FALSE	0.01285	FALSE	0.1739	TRUE	0.1701	TRUE
IESPGM.PTET51.1.101.39840	0	0.0276	FALSE	0.1482	TRUE	0	FALSE	0.00595	FALSE	0	FALSE	0.00425	FALSE	0	FALSE	0.15455	TRUE
IESPGM.PTET51.1.101.39860	0.00465	0.0634	FALSE	0.13175	TRUE	0	FALSE	0.0105	FALSE	0.0066	FALSE	0.00475	FALSE	0.09345	TRUE	0.12645	TRUE
IESPGM.PTET51.1.101.41863	0.0103	0.1336	TRUE	0.14885	TRUE	0.00725	FALSE	0	FALSE	0.0086	FALSE	0.0061	FALSE	0.0731	FALSE	0.1556	TRUE
IESPGM.PTET51.1.101.440	0.00345	0.1846	TRUE	0.17915	TRUE	0	FALSE	0	FALSE	0	FALSE	0.0434	FALSE	0.1803	TRUE	0.24805	TRUE
IESPGM.PTET51.1.101.44984	0	0.16365	TRUE	0.16045	TRUE	0	FALSE	0	FALSE	0	FALSE	0.0502	FALSE	0.16345	TRUE	0.1947	TRUE
IESPGM.PTET51.1.101.46667	0	0.04315	FALSE	0.0666	TRUE	0.0154	FALSE	0.0046	FALSE	0	FALSE	0	FALSE	0	FALSE	0.15995	TRUE
IESPGM.PTET51.1.101.51333	0.00405	0.0829	TRUE	0.06345	TRUE	0	FALSE	0	FALSE	0.0135	FALSE	0	FALSE	0.04455	FALSE	0.17745	TRUE
IESPGM.PTET51.1.101.53271	0.0076	0.10995	TRUE	0.13135	TRUE	0.0078	FALSE	0.0185	FALSE	0.00795	FALSE	0.0241	FALSE	0.10485	TRUE	0.2404	TRUE
IESPGM.PTET51.1.101.57569	0	0.2121	TRUE	0.1297	TRUE	0	FALSE	0	FALSE	0	FALSE	0.02025	FALSE	0.1159	TRUE	0.1896	TRUE
IESPGM.PTET51.1.101.58222	0	0.0666	TRUE	0.13395	TRUE	0	FALSE	0	FALSE	0.00875	FALSE	0	FALSE	0.0546	FALSE	0.1861	TRUE
IESPGM.PTET51.1.101.60413	0	0.0908	TRUE	0.1471	TRUE	0.00545	FALSE	0.00435	FALSE	0.0086	FALSE	0.00895	FALSE	0.04605	TRUE	0.2206	TRUE
IESPGM.PTET51.1.101.61478	0.0082	0.23215	TRUE	0.15995	TRUE	0	FALSE	0.014	FALSE	0.00925	FALSE	0.09955	TRUE	0.1924	TRUE	0.19465	TRUE
IESPGM.PTET51.1.101.62583	0.00475	0.03595	FALSE	0.07525	TRUE	0	FALSE	0.0053	FALSE	0	FALSE	0	FALSE	0	FALSE	0.2597	TRUE
IESPGM.PTET51.1.101.62870	0	0.2017	TRUE	0.1357	TRUE	0.0098	FALSE	0.0094	FALSE	0	FALSE	0.064	FALSE	0.10055	TRUE	0.2455	TRUE
IESPGM.PTET51.1.101.63620	0.0125	0.39095	TRUE	0.1744	TRUE	0.01065	FALSE	0.01655	FALSE	0.00945	FALSE	0.20825	TRUE	0.35475	TRUE	0.3869	TRUE
IESPGM.PTET51.1.101.64088	0	0.05415	FALSE	0.0914	TRUE	0	FALSE	0.00435	FALSE	0	FALSE	0	FALSE	0.0366	FALSE	0.1368	TRUE
IESPGM.PTET51.1.101.68933	0.0074	0.10965	TRUE	0.1854	TRUE	0.00715	FALSE	0.0095	FALSE	0	FALSE	0.01645	FALSE	0.1454	TRUE	0.1828	TRUE
IESPGM.PTET51.1.101.70274	0	0.17515	TRUE	0.13945	TRUE	0	FALSE	0	FALSE	0.00745	FALSE	0.02615	FALSE	0.089	TRUE	0.277	TRUE
IESPGM.PTET51.1.101.72966	0.00405	0.0325	FALSE	0.0493	FALSE	0	FALSE	0	FALSE	0	FALSE	0	FALSE	0	FALSE	0.08675	TRUE
IESPGM.PTET51.1.101.74123	0.0043	0.2867	TRUE	0.1225	TRUE	0.0255	FALSE	0.0146	FALSE	0	FALSE	0.10225	TRUE	0.16695	TRUE	0.20155	TRUE
IESPGM.PTET51.1.101.76968	0.0122	0.2032	TRUE	0.21855	TRUE	0.0086	FALSE	0	FALSE	0	FALSE	0.0474	FALSE	0.0866	TRUE	0.1954	TRUE
IESPGM.PTET51.1.101.80608	0	0.1009	TRUE	0.11575	TRUE	0.00685	FALSE	0.0127	FALSE	0	FALSE	0.0204	FALSE	0.12	TRUE	0.23405	TRUE
IESPGM.PTET51.1.101.82063	0.0048	0.14	TRUE	0.2238	TRUE	0	FALSE	0	FALSE	0	FALSE	0.04855	FALSE	0.145	TRUE	0.24235	TRUE
IESPGM.PTET51.1.101.84812	0.0046	0.1872	TRUE	0.22835	TRUE	0.00695	FALSE	0	FALSE	0	FALSE	0.04845	FALSE	0.07795	TRUE	0.22345	TRUE
IESPGM.PTET51.1.101.85360	0	0.129	TRUE	0.13735	TRUE	0	FALSE	0.0137	FALSE	0	FALSE	0	FALSE	0.1798	TRUE	0.2444	TRUE
IESPGM.PTET51.1.101.98453	0.0164	0.3905	TRUE	0.25515	TRUE	0	FALSE	0	FALSE	0.0278	FALSE	0.05955	FALSE	0.18145	TRUE	0.33845	TRUE
IESPGM.PTET51.1.101.99021	0.00715	0.27095	TRUE	0.1823	TRUE	0	FALSE	0	FALSE	0	FALSE	0.06655	FALSE	0.2351	TRUE	0.2957	TRUE
IESPGM.PTET51.1.101.99755	0.0296	0.17625	TRUE	0.1697	TRUE	0	FALSE	0.00895	FALSE	0.0128	FALSE	0.05145	FALSE	0.17445	TRUE	0.2879	TRUE
IESPGM.PTET51.1.102.100495	0	0.19785	TRUE	0.14375	TRUE	0.00845	FALSE	0.0054	FALSE	0	FALSE	0.0056	FALSE	0.18255	TRUE	0.20685	TRUE
IESPGM.PTET51.1.102.103022	0.00815	0.24335	TRUE	0.16035	TRUE	0.00635	FALSE	0	FALSE	0	FALSE	0.0896	FALSE	0.13445	TRUE	0.1829	TRUE
IESPGM.PTET51.1.102.103339	0.0119	0.16485	TRUE	0.17675	TRUE	0	FALSE	0	FALSE	0	FALSE	0.1018	FALSE	0.2566	TRUE	0.18695	TRUE
IESPGM.PTET51.1.102.103636	0.00475	0.08325	TRUE	0.1197	TRUE	0	FALSE	0	FALSE	0	FALSE	0.0247	FALSE	0.2631	TRUE	0.1861	TRUE
IESPGM.PTET51.1.102.106802	0	0.1451	TRUE	0.11785	TRUE	0	FALSE	0.0128	FALSE	0.0164	FALSE	0.0054	FALSE	0.03755	FALSE	0.19995	TRUE
IESPGM.PTET51.1.102.108512	0	0.1932	TRUE	0.12725	TRUE	0	FALSE	0	FALSE	0	FALSE	0.00665	FALSE	0.1034	TRUE	0.1931	TRUE
IESPGM.PTET51.1.102.113693	0.008	0.0925	TRUE	0.1461	TRUE	0	FALSE	0	FALSE	0	FALSE	0.014	FALSE	0.0355	FALSE	0.16835	TRUE
IESPGM.PTET51.1.102.117025	0.0134	0.22535	TRUE	0.20465	TRUE	0.0161	FALSE	0.01535	FALSE	0.00705	FALSE	0.1287	TRUE	0.13595	TRUE	0.1525	TRUE
IESPGM.PTET51.1.102.120922	0	0.0608	TRUE	0.1024	TRUE	0	FALSE	0	FALSE	0	FALSE	0.0101	FALSE	0.03595	FALSE	0.1293	TRUE
IESPGM.PTET51.1.102.124602	0.0197	0.1527	TRUE	0.1336	TRUE	0.00625	FALSE	0.0044	FALSE	0.0417	FALSE	0.132	TRUE	0.16845	TRUE	0.1878	TRUE
IESPGM.PTET51.1.102.126331	0	0.2159	TRUE	0.0621	TRUE	0	FALSE	0	FALSE	0	FALSE	0.0612	FALSE	0.1216	TRUE	0.22495	TRUE
IESPGM.PTET51.1.102.126400	0	0.1605	TRUE	0.11915	TRUE	0.00845	FALSE	0	FALSE	0	FALSE	0.02485	FALSE	0.11575	TRUE	0.1817	TRUE
IESPGM.PTET51.1.102.127178	0	0.20555	TRUE	0.15695	TRUE	0	FALSE	0	FALSE	0	FALSE	0.0227	FALSE	0.16985	TRUE	0.18915	TRUE
IESPGM.PTET51.1.102.127566	0	0.1766	TRUE	0.18165	TRUE	0	FALSE	0	FALSE	0	FALSE	0.03295	FALSE	0.14335	TRUE	0.1868	TRUE
IESPGM.PTET51.1.102.127663	0.0076	0.2614	TRUE	0.13885	TRUE	0	FALSE	0.0101	FALSE	0	FALSE	0.0251	FALSE	0.0915	TRUE	0.22085	TRUE
IESPGM.PTET51.1.102.127955	0	0.2211	TRUE	0.1712	TRUE	0	FALSE	0.00495	FALSE	0.0065	FALSE	0.02615	FALSE	0.1663	TRUE	0.2261	TRUE
IESPGM.PTET51.1.102.128234	0.0193	0.184	TRUE	0.11085	TRUE	0.0091	FALSE	0.01	FALSE	0	FALSE	0	FALSE	0.1428	TRUE	0.236	TRUE
IESPGM.PTET51.1.102.129940	0.01105	0.0863	TRUE	0.14835	TRUE	0	FALSE	0	FALSE	0.00675	FALSE	0	FALSE	0.0604	FALSE	0.20725	TRUE
IESPGM.PTET51.1.102.130735	0.00375	0.188	TRUE	0.1155	TRUE	0	FALSE	0.005	FALSE	0	FALSE	0.02825	FALSE	0.19645	TRUE	0.15715	TRUE
IESPGM.PTET51.1.102.133128	0	0.02025	FALSE	0.05625	TRUE	0	FALSE	0	FALSE	0.0278	FALSE	0	FALSE	0	FALSE	0.18065	TRUE
IESPGM.PTET51.1.102.134732	0.01645	0.20985	TRUE	0.1242	TRUE	0	FALSE	0	FALSE	0	FALSE	0.0183	FALSE	0.1022	TRUE	0.11845	TRUE
IESPGM.PTET51.1.102.136138	0	0.17565	TRUE	0.12055	TRUE	0	FALSE	0	FALSE	0	FALSE	0.04	FALSE	0.16395	TRUE	0.14255	TRUE
IESPGM.PTET51.1.102.136786	0.0084	0.1654	TRUE	0.12915	TRUE	0	FALSE	0	FALSE	0	FALSE	0.03445	FALSE	0.1847	TRUE	0.17915	TRUE
IESPGM.PTET51.1.102.137155	0.01295	0.11375	TRUE	0.1624	TRUE	0	FALSE	0.00495	FALSE	0	FALSE	0	FALSE	0.24	TRUE	0.1955	TRUE
IESPGM.PTET51.1.102.137216	0.004	0.23455	TRUE	0.17345	TRUE	0	FALSE	0	FALSE	0.00685	FALSE	0.0251	FALSE	0.0932	TRUE	0.1771	TRUE
IESPGM.PTET51.1.102.140088	0.0081	0.03795	FALSE	0.07625	FALSE	0	FALSE	0	FALSE	0.01615	FALSE	0.00505	FALSE	0.01785	FALSE	0.0886	TRUE
IESPGM.PTET51.1.102.143281	0	0.12875	TRUE	0.17035	TRUE	0.0135	FALSE	0	FALSE	0.0167	FALSE	0.0151	FALSE	0.09795	TRUE	0.21785	TRUE
IESPGM.PTET51.1.102.144114	0	0.09595	TRUE	0.1111	TRUE	0.0109	FALSE	0	FALSE	0	FALSE	0	FALSE	0.0503	FALSE	0.2049	TRUE
IESPGM.PTET51.1.102.145832	0	0.1369	TRUE	0.13215	TRUE	0	FALSE	0	FALSE	0.0077	FALSE	0	FALSE	0.1	TRUE	0.20925	TRUE
IESPGM.PTET51.1.102.146546	0	0.12305	TRUE	0.1331	TRUE	0	FALSE	0	FALSE	0.0156	FALSE	0.052	FALSE	0.118	TRUE	0.1176	TRUE
IESPGM.PTET51.1.102.146661	0.02905	0.1098	TRUE	0.16865	TRUE	0.00705	FALSE	0	FALSE	0.0294	FALSE	0.0476	FALSE	0.1894	TRUE	0.17815	TRUE
IESPGM.PTET51.1.102.147347	0.0038	0.07295	TRUE	0.1125	TRUE	0	FALSE	0.00425	FALSE	0	FALSE	0.01265	FALSE	0.0463	FALSE	0.1105	TRUE
IESPGM.PTET51.1.102.148078	0	0.2268	TRUE	0.15285	TRUE	0	FALSE	0	FALSE	0	FALSE	0.04965	FALSE	0.16935	TRUE	0.21525	TRUE
IESPGM.PTET51.1.102.148345	0	0.1531	TRUE	0.1527	TRUE	0.00745	FALSE	0.0183	FALSE	0	FALSE	0.0296	FALSE	0.0656	FALSE	0.17235	TRUE
IESPGM.PTET51.1.102.150369	0	0.05075	FALSE	0.0974	TRUE	0	FALSE	0	FALSE	0	FALSE	0.0047	FALSE	0.10135	TRUE	0.1463	TRUE
IESPGM.PTET51.1.102.151039	0	0	FALSE	0	FALSE	0	FALSE	0	FALSE	0	FALSE	0	FALSE	0	FALSE	0	FALSE
IESPGM.PTET51.1.102.151480	0	0.07505	TRUE	0.11045	TRUE	0	FALSE	0.0056	FALSE	0.00685	FALSE	0.0125	FALSE	0.0351	FALSE	0.1564	TRUE
IESPGM.PTET51.1.102.155645	0.00785	0.07155	TRUE	0.14155	TRUE	0.00715	FALSE	0	FALSE	0.0066	FALSE	0.01675	FALSE	0.1003	TRUE	0.1643	TRUE
IESPGM.PTET51.1.102.156274	0	0.0864	TRUE	0.117	TRUE	0.0175	FALSE	0.00465	FALSE	0.0077	FALSE	0.0119	FALSE	0.12235	TRUE	0.14275	TRUE
IESPGM.PTET51.1.102.158867	0	0.0619	TRUE	0.1071	TRUE	0	FALSE	0.00455	FALSE	0.0182	FALSE	0	FALSE	0	FALSE	0.1312	TRUE
IESPGM.PTET51.1.102.159025	0	0.1414	TRUE	0.1072	TRUE	0.0065	FALSE	0	FALSE	0	FALSE	0.07	FALSE	0.17765	TRUE	0.1146	TRUE
IESPGM.PTET51.1.102.159398	0.0036	0.14665	TRUE	0.1654	TRUE	0	FALSE	0	FALSE	0.0078	FALSE	0.02	FALSE	0.10795	TRUE	0.14765	TRUE
IESPGM.PTET51.1.102.166880	0.0121	0.2375	TRUE	0.1507	TRUE	0.10275	TRUE	0.0592	FALSE	0	FALSE	0.1692	TRUE	0.1797	TRUE	0.1249	TRUE
IESPGM.PTET51.1.102.168465	0	0.07475	TRUE	0.14975	TRUE	0	FALSE	0.00435	FALSE	0.0125	FALSE	0	FALSE	0.15775	TRUE	0.08785	TRUE
IESPGM.PTET51.1.102.168961	0.00345	0.1269	TRUE	0.12915	TRUE	0	FALSE	0	FALSE	0.0078	FALSE	0.0421	FALSE	0.23	TRUE	0.18175	TRUE
IESPGM.PTET51.1.102.169781	0.00305	0.14885	TRUE	0.1528	TRUE	0	FALSE	0	FALSE	0	FALSE	0	FALSE	0.06905	TRUE	0.16695	TRUE
IESPGM.PTET51.1.102.170563	0	0.1102	TRUE	0.13175	TRUE	0	FALSE	0	FALSE	0	FALSE	0.01875	FALSE	0.1654	TRUE	0.19405	TRUE
IESPGM.PTET51.1.102.171869	0.0189	0.15325	TRUE	0.1477	TRUE	0.006	FALSE	0.00435	FALSE	0	FALSE	0.03765	FALSE	0.1642	TRUE	0.1047	TRUE
IESPGM.PTET51.1.102.17356	0	0.21655	TRUE	0.1635	TRUE	0	FALSE	0.0047	FALSE	0	FALSE	0.09205	TRUE	0.14215	TRUE	0.2327	TRUE
IESPGM.PTET51.1.102.173711	0.0105	0.0769	FALSE	0.10085	TRUE	0	FALSE	0	FALSE	0.0159	FALSE	0.0093	FALSE	0.1351	TRUE	0.1158	TRUE
IESPGM.PTET51.1.102.175502	0.01375	0.2036	TRUE	0.1233	TRUE	0.00795	FALSE	0.0055	FALSE	0	FALSE	0.0633	FALSE	0.23115	TRUE	0.1651	TRUE
IESPGM.PTET51.1.102.177353	0.0076	0.2273	TRUE	0.1399	TRUE	0	FALSE	0	FALSE	0	FALSE	0.10085	TRUE	0.1731	TRUE	0.16315	TRUE
IESPGM.PTET51.1.102.178262	0.01405	0.10375	TRUE	0.1081	TRUE	0.00665	FALSE	0	FALSE	0	FALSE	0.0049	FALSE	0.00715	FALSE	0.1204	TRUE
IESPGM.PTET51.1.102.179155	0	0.0862	TRUE	0.19795	TRUE	0	FALSE	0	FALSE	0.00805	FALSE	0.0127	FALSE	0.1612	TRUE	0.2137	TRUE
IESPGM.PTET51.1.102.181718	0	0.1058	TRUE	0.1106	TRUE	0	FALSE	0	FALSE	0	FALSE	0.0102	FALSE	0.08	TRUE	0.1964	TRUE
IESPGM.PTET51.1.102.18202	0	0.3543	TRUE	0.34365	TRUE	0.08175	FALSE	0.0233	FALSE	0	FALSE	0.2309	TRUE	0.32955	TRUE	0.4601	TRUE
IESPGM.PTET51.1.102.184090	0.01285	0.18335	TRUE	0.1518	TRUE	0	FALSE	0.00625	FALSE	0.01615	FALSE	0.05815	FALSE	0.19195	TRUE	0.1899	TRUE
IESPGM.PTET51.1.102.184234	0.0045	0.1568	TRUE	0.13425	TRUE	0	FALSE	0.00525	FALSE	0	FALSE	0.0293	FALSE	0.12725	TRUE	0.1934	TRUE
IESPGM.PTET51.1.102.184345	0	0.06285	FALSE	0.0857	TRUE	0	FALSE	0.0105	FALSE	0	FALSE	0	FALSE	0.13395	TRUE	0.12715	TRUE
IESPGM.PTET51.1.102.185044	0	0.049	TRUE	0.0953	TRUE	0	FALSE	0	FALSE	0.00835	FALSE	0.00495	FALSE	0.06635	TRUE	0.1121	TRUE
IESPGM.PTET51.1.102.187070	0.0127	0.16175	TRUE	0.1349	TRUE	0.00705	FALSE	0.0099	FALSE	0	FALSE	0.0333	FALSE	0.18365	TRUE	0.1481	TRUE
IESPGM.PTET51.1.102.187300	0	0.1362	TRUE	0.20275	TRUE	0	FALSE	0.00455	FALSE	0	FALSE	0	FALSE	0.21445	TRUE	0.1801	TRUE
IESPGM.PTET51.1.102.187772	0	0.0821	TRUE	0.1031	TRUE	0	FALSE	0.0095	FALSE	0.01905	FALSE	0	FALSE	0.1225	TRUE	0.1999	TRUE
IESPGM.PTET51.1.102.188653	0	0.16335	TRUE	0.12545	TRUE	0	FALSE	0.0053	FALSE	0.0145	FALSE	0.00415	FALSE	0.0702	FALSE	0.12165	TRUE
IESPGM.PTET51.1.102.188666	0	0.1553	TRUE	0.1018	TRUE	0	FALSE	0	FALSE	0	FALSE	0	FALSE	0.08045	TRUE	0.10325	TRUE
IESPGM.PTET51.1.102.189920	0	0.1549	TRUE	0.09285	TRUE	0.0061	FALSE	0	FALSE	0.00635	FALSE	0.0254	FALSE	0.14255	TRUE	0.13765	TRUE
IESPGM.PTET51.1.102.194317	0.00855	0.0388	FALSE	0.1206	TRUE	0	FALSE	0.0102	FALSE	0	FALSE	0	FALSE	0.0601	FALSE	0.0974	TRUE
IESPGM.PTET51.1.102.194741	0.0039	0.16095	TRUE	0.16065	TRUE	0	FALSE	0	FALSE	0	FALSE	0.042	FALSE	0.13995	TRUE	0.1793	TRUE
IESPGM.PTET51.1.102.194752	0	0.1547	TRUE	0.1733	TRUE	0	FALSE	0	FALSE	0	FALSE	0.0465	FALSE	0.07915	TRUE	0.19645	TRUE
IESPGM.PTET51.1.102.194782	0.0077	0.113	TRUE	0.1048	TRUE	0.0282	FALSE	0	FALSE	0.0086	FALSE	0.0616	FALSE	0.169	TRUE	0.15245	TRUE
IESPGM.PTET51.1.102.195026	0	0.1192	TRUE	0.1827	TRUE	0.0476	FALSE	0	FALSE	0.0056	FALSE	0	FALSE	0.07675	TRUE	0.2528	TRUE
IESPGM.PTET51.1.102.19685	0.0118	0.0209	FALSE	0.1052	TRUE	0	FALSE	0	FALSE	0	FALSE	0	FALSE	0.1451	TRUE	0.1737	TRUE
IESPGM.PTET51.1.102.198572	0.00875	0.17795	TRUE	0.1308	TRUE	0	FALSE	0.0074	FALSE	0.0076	FALSE	0.03355	FALSE	0.2057	TRUE	0.15045	TRUE
IESPGM.PTET51.1.102.198760	0	0.2089	TRUE	0.1559	TRUE	0	FALSE	0.0081	FALSE	0	FALSE	0.0277	FALSE	0.1873	TRUE	0.112	TRUE
IESPGM.PTET51.1.102.199688	0	0.12515	TRUE	0.134	TRUE	0.00835	FALSE	0.0048	FALSE	0	FALSE	0.0651	FALSE	0.10065	TRUE	0.1581	TRUE
IESPGM.PTET51.1.102.200268	0	0.14845	TRUE	0.15415	TRUE	0	FALSE	0.0079	FALSE	0	FALSE	0.0213	FALSE	0.13645	TRUE	0.1916	TRUE
IESPGM.PTET51.1.102.200868	0	0.0226	FALSE	0.13135	TRUE	0	FALSE	0.00925	FALSE	0	FALSE	0.0052	FALSE	0.0779	TRUE	0.12825	TRUE
IESPGM.PTET51.1.102.202234	0	0.0964	TRUE	0.2012	TRUE	0	FALSE	0	FALSE	0	FALSE	0.0162	FALSE	0.0299	FALSE	0.1313	TRUE
IESPGM.PTET51.1.102.203101	0.0039	0.01975	FALSE	0.1169	TRUE	0	FALSE	0	FALSE	0.00805	FALSE	0.00425	FALSE	0.03845	FALSE	0.1288	TRUE
IESPGM.PTET51.1.102.209144	0	0.11735	TRUE	0.15015	TRUE	0	FALSE	0	FALSE	0.0145	FALSE	0.0053	FALSE	0.08565	TRUE	0.1274	TRUE
IESPGM.PTET51.1.102.209812	0	0.04195	FALSE	0.1457	TRUE	0.00835	FALSE	0	FALSE	0.0231	FALSE	0.0147	FALSE	0	FALSE	0.08435	TRUE
IESPGM.PTET51.1.102.211271	0.009	0.1391	TRUE	0.15265	TRUE	0.0196	FALSE	0	FALSE	0	FALSE	0.0251	FALSE	0.1554	TRUE	0.17405	TRUE
IESPGM.PTET51.1.102.211453	0	0.181	TRUE	0.15165	TRUE	0.019	FALSE	0.0088	FALSE	0	FALSE	0.06665	FALSE	0.1033	TRUE	0.13695	TRUE
IESPGM.PTET51.1.102.211516	0	0.14395	TRUE	0.10065	TRUE	0	FALSE	0.00435	FALSE	0	FALSE	0.0049	FALSE	0.08575	TRUE	0.1629	TRUE
IESPGM.PTET51.1.102.211980	0	0.1895	TRUE	0.0964	TRUE	0	FALSE	0	FALSE	0.00945	FALSE	0.0045	FALSE	0.13795	TRUE	0.14125	TRUE
IESPGM.PTET51.1.102.216628	0.0124	0.1491	TRUE	0.15295	TRUE	0.0137	FALSE	0.00945	FALSE	0	FALSE	0.0101	FALSE	0.218	TRUE	0.1814	TRUE
IESPGM.PTET51.1.102.216959	0.0083	0.10365	TRUE	0.1213	TRUE	0.00695	FALSE	0.02325	FALSE	0	FALSE	0	FALSE	0.1183	TRUE	0.16125	TRUE
IESPGM.PTET51.1.102.219747	0	0.07945	TRUE	0.13725	TRUE	0	FALSE	0	FALSE	0.0065	FALSE	0.0109	FALSE	0.0448	FALSE	0.18605	TRUE
IESPGM.PTET51.1.102.221002	0.0124	0.10295	TRUE	0.1573	TRUE	0	FALSE	0	FALSE	0	FALSE	0.0345	FALSE	0.0301	FALSE	0.1687	TRUE
IESPGM.PTET51.1.102.221815	0.0098	0.1769	TRUE	0.2105	TRUE	0	FALSE	0	FALSE	0	FALSE	0.03525	FALSE	0.2816	TRUE	0.1817	TRUE
IESPGM.PTET51.1.102.222375	0	0.1369	TRUE	0.1547	TRUE	0	FALSE	0	FALSE	0.00665	FALSE	0.0545	FALSE	0.1207	TRUE	0.1489	TRUE
IESPGM.PTET51.1.102.224072	0.0086	0.13465	TRUE	0.1754	TRUE	0	FALSE	0.0108	FALSE	0.0082	FALSE	0.0314	FALSE	0.15785	TRUE	0.17815	TRUE
IESPGM.PTET51.1.102.224473	0	0.085	TRUE	0.1878	TRUE	0	FALSE	0	FALSE	0	FALSE	0	FALSE	0.19	TRUE	0.15495	TRUE
IESPGM.PTET51.1.102.227094	0.00425	0.0645	FALSE	0.0521	FALSE	0	FALSE	0	FALSE	0.01	FALSE	0.0058	FALSE	0.0111	FALSE	0.0813	TRUE
IESPGM.PTET51.1.102.227399	0	0.2672	TRUE	0.1157	TRUE	0.00745	FALSE	0.02515	FALSE	0.0122	FALSE	0.0599	FALSE	0.13815	TRUE	0.1234	TRUE
IESPGM.PTET51.1.102.231479	0	0.1386	TRUE	0.0913	TRUE	0.0201	FALSE	0	FALSE	0.00795	FALSE	0.00465	FALSE	0.0669	TRUE	0.1563	TRUE
IESPGM.PTET51.1.102.233799	0.0088	0.1511	TRUE	0.09915	TRUE	0	FALSE	0	FALSE	0	FALSE	0.0183	FALSE	0.0741	FALSE	0.1999	TRUE
IESPGM.PTET51.1.102.234325	0.0085	0.1943	TRUE	0.1654	TRUE	0.01235	FALSE	0	FALSE	0.0086	FALSE	0.0747	FALSE	0.1842	TRUE	0.20355	TRUE
IESPGM.PTET51.1.102.237601	0.00465	0.0218	FALSE	0.0924	TRUE	0	FALSE	0	FALSE	0.0082	FALSE	0	FALSE	0.0066	FALSE	0.1764	TRUE
IESPGM.PTET51.1.102.238217	0.0118	0.0449	FALSE	0.0738	TRUE	0.0185	FALSE	0	FALSE	0.0253	FALSE	0.00685	FALSE	0.01785	FALSE	0.17235	TRUE
IESPGM.PTET51.1.102.239370	0.00445	0.1478	TRUE	0.1754	TRUE	0	FALSE	0	FALSE	0	FALSE	0.0101	FALSE	0.10075	TRUE	0.17895	TRUE
IESPGM.PTET51.1.102.240230	0	0.0692	TRUE	0.094	TRUE	0	FALSE	0	FALSE	0	FALSE	0.0273	FALSE	0.14435	TRUE	0.13825	TRUE
IESPGM.PTET51.1.102.241463	0	0.2398	TRUE	0.15925	TRUE	0	FALSE	0.0058	FALSE	0	FALSE	0.1233	TRUE	0.15	TRUE	0.2055	TRUE
IESPGM.PTET51.1.102.241774	0	0.1604	TRUE	0.1385	TRUE	0	FALSE	0.0043	FALSE	0.00725	FALSE	0.0624	FALSE	0.1407	TRUE	0.2203	TRUE
IESPGM.PTET51.1.102.242050	0	0.08775	TRUE	0.0883	TRUE	0.00695	FALSE	0	FALSE	0.0164	FALSE	0	FALSE	0.02155	FALSE	0.18865	TRUE
IESPGM.PTET51.1.102.242245	0	0.19785	TRUE	0.133	TRUE	0.01165	FALSE	0	FALSE	0	FALSE	0.0187	FALSE	0.1127	TRUE	0.1885	TRUE
IESPGM.PTET51.1.102.242730	0	0.1664	TRUE	0.1212	TRUE	0	FALSE	0.01415	FALSE	0	FALSE	0.0043	FALSE	0.08965	TRUE	0.14465	TRUE
IESPGM.PTET51.1.102.245707	0	0.1469	TRUE	0.1572	TRUE	0	FALSE	0	FALSE	0	FALSE	0.0421	FALSE	0.111	TRUE	0.09125	TRUE
IESPGM.PTET51.1.102.245921	0.0042	0.1097	TRUE	0.1858	TRUE	0	FALSE	0	FALSE	0	FALSE	0.0738	FALSE	0.2734	TRUE	0.17885	TRUE
IESPGM.PTET51.1.102.246043	0	0.13855	TRUE	0.14035	TRUE	0	FALSE	0	FALSE	0.0115	FALSE	0.0857	FALSE	0.1081	TRUE	0.14105	TRUE
IESPGM.PTET51.1.102.246085	0.00455	0.1939	TRUE	0.16925	TRUE	0.0076	FALSE	0.00895	FALSE	0	FALSE	0.01755	FALSE	0.15495	TRUE	0.186	TRUE
IESPGM.PTET51.1.102.246308	0.0125	0.27265	TRUE	0.2	TRUE	0	FALSE	0.01135	FALSE	0	FALSE	0.0595	FALSE	0.13625	TRUE	0.1122	TRUE
IESPGM.PTET51.1.102.246537	0.00395	0.0201	FALSE	0.1221	TRUE	0	FALSE	0.011	FALSE	0	FALSE	0	FALSE	0.0988	TRUE	0.13225	TRUE
IESPGM.PTET51.1.102.247123	0.0088	0.1795	TRUE	0.1344	TRUE	0.0154	FALSE	0	FALSE	0.00745	FALSE	0.05315	FALSE	0.1261	TRUE	0.14205	TRUE
IESPGM.PTET51.1.102.247727	0	0.1553	TRUE	0.1895	TRUE	0	FALSE	0.0054	FALSE	0	FALSE	0.0308	FALSE	0.14935	TRUE	0.1356	TRUE
IESPGM.PTET51.1.102.248363	0.0034	0.1867	TRUE	0.10945	TRUE	0	FALSE	0.0155	FALSE	0	FALSE	0.0758	TRUE	0.18575	TRUE	0.19635	TRUE
IESPGM.PTET51.1.102.249528	0.0096	0.0849	FALSE	0.1105	TRUE	0	FALSE	0.0103	FALSE	0	FALSE	0.01075	FALSE	0.0645	FALSE	0.13455	TRUE
IESPGM.PTET51.1.102.249759	0.0119	0.0769	FALSE	0.14165	TRUE	0	FALSE	0	FALSE	0.00945	FALSE	0.06315	FALSE	0.04805	FALSE	0.16655	TRUE
IESPGM.PTET51.1.102.250259	0.0127	0.1005	TRUE	0.09735	TRUE	0	FALSE	0.00475	FALSE	0	FALSE	0.01	FALSE	0.19955	TRUE	0.16695	TRUE
IESPGM.PTET51.1.102.250681	0	0.23855	TRUE	0.1523	TRUE	0	FALSE	0	FALSE	0	FALSE	0.0217	FALSE	0.1067	TRUE	0.11015	TRUE
IESPGM.PTET51.1.102.250816	0	0.1429	TRUE	0.09875	TRUE	0	FALSE	0.00575	FALSE	0	FALSE	0.02905	FALSE	0.17445	TRUE	0.18435	TRUE
IESPGM.PTET51.1.102.251326	0	0.1562	TRUE	0.15005	TRUE	0	FALSE	0	FALSE	0.0154	FALSE	0.0311	FALSE	0.04755	FALSE	0.1767	TRUE
IESPGM.PTET51.1.102.253267	0.0081	0.1589	TRUE	0.1298	TRUE	0.00845	FALSE	0.00555	FALSE	0.0082	FALSE	0.00675	FALSE	0.0833	FALSE	0.1311	TRUE
IESPGM.PTET51.1.102.254319	0.0095	0.0266	FALSE	0.035	FALSE	0	FALSE	0.00465	FALSE	0.02185	FALSE	0	FALSE	0	FALSE	0.08325	FALSE
IESPGM.PTET51.1.102.254773	0.01355	0.1744	TRUE	0.0472	FALSE	0.0152	FALSE	0	FALSE	0	FALSE	0.02615	FALSE	0.1218	TRUE	0.1892	TRUE
IESPGM.PTET51.1.102.255707	0	0.0856	TRUE	0.1718	TRUE	0.00665	FALSE	0.00415	FALSE	0	FALSE	0	FALSE	0.0546	FALSE	0.09675	TRUE
IESPGM.PTET51.1.102.256380	0.00445	0.20675	TRUE	0.17075	TRUE	0	FALSE	0	FALSE	0	FALSE	0	FALSE	0.0918	TRUE	0.14105	TRUE
IESPGM.PTET51.1.102.256550	0.00375	0.1319	TRUE	0.13515	TRUE	0	FALSE	0.0051	FALSE	0.0078	FALSE	0.01705	FALSE	0.03755	FALSE	0.08075	TRUE
IESPGM.PTET51.1.102.256912	0	0.14065	TRUE	0.14755	TRUE	0.0164	FALSE	0.005	FALSE	0.00805	FALSE	0.0247	FALSE	0.1489	TRUE	0.13365	TRUE
IESPGM.PTET51.1.102.257349	0	0.0137	FALSE	0.0894	TRUE	0	FALSE	0	FALSE	0.00625	FALSE	0	FALSE	0.1373	TRUE	0.3371	TRUE
IESPGM.PTET51.1.102.257909	0	0.0683	TRUE	0.1473	TRUE	0	FALSE	0	FALSE	0.0077	FALSE	0.00855	FALSE	0.12925	TRUE	0.1449	TRUE
IESPGM.PTET51.1.102.259303	0.0083	0.16555	TRUE	0.15415	TRUE	0	FALSE	0	FALSE	0	FALSE	0.0096	FALSE	0.2089	TRUE	0.1604	TRUE
IESPGM.PTET51.1.102.260120	0	0.0808	TRUE	0.1059	TRUE	0.0098	FALSE	0	FALSE	0	FALSE	0.0145	FALSE	0.11575	TRUE	0.15075	TRUE
IESPGM.PTET51.1.102.260961	0	0.1226	TRUE	0.17385	TRUE	0.00795	FALSE	0	FALSE	0.00705	FALSE	0.027	FALSE	0.1346	TRUE	0.16055	TRUE
IESPGM.PTET51.1.102.261458	0	0.08375	TRUE	0.11025	TRUE	0	FALSE	0.00505	FALSE	0.0246	FALSE	0.00425	FALSE	0.0299	FALSE	0.15325	TRUE
IESPGM.PTET51.1.102.262958	0	0.0879	TRUE	0.09225	TRUE	0.00845	FALSE	0	FALSE	0.00735	FALSE	0.0093	FALSE	0.3061	TRUE	0.1069	TRUE
IESPGM.PTET51.1.102.263530	0.00465	0.14285	TRUE	0.11415	TRUE	0.0152	FALSE	0.00495	FALSE	0	FALSE	0.0427	FALSE	0.1874	TRUE	0.21025	TRUE
IESPGM.PTET51.1.102.263614	0	0.08175	TRUE	0.15695	TRUE	0	FALSE	0.00425	FALSE	0	FALSE	0.01065	FALSE	0.1111	TRUE	0.2387	TRUE
IESPGM.PTET51.1.102.263984	0.00735	0.1783	TRUE	0.11555	TRUE	0.02215	FALSE	0	FALSE	0	FALSE	0.08035	FALSE	0.0571	FALSE	0.14735	TRUE
IESPGM.PTET51.1.102.264084	0.0043	0.1835	TRUE	0.1588	TRUE	0.1219	FALSE	0.1602	TRUE	0	FALSE	0.128	TRUE	0.0962	TRUE	0.2556	TRUE
IESPGM.PTET51.1.102.264343	0	0.2191	TRUE	0.1522	TRUE	0	FALSE	0	FALSE	0	FALSE	0.0583	FALSE	0.08925	TRUE	0.1962	TRUE
IESPGM.PTET51.1.102.265328	0.0078	0.1299	TRUE	0.1632	TRUE	0	FALSE	0.0086	FALSE	0	FALSE	0.0037	FALSE	0.0549	FALSE	0.18575	TRUE
IESPGM.PTET51.1.102.266028	0	0.0945	TRUE	0.10425	TRUE	0	FALSE	0	FALSE	0	FALSE	0	FALSE	0.16975	TRUE	0.17515	TRUE
IESPGM.PTET51.1.102.266142	0	0.1281	TRUE	0.1382	TRUE	0	FALSE	0	FALSE	0	FALSE	0.04155	FALSE	0.1769	TRUE	0.1256	TRUE
IESPGM.PTET51.1.102.267456	0.0081	0.053	FALSE	0.14355	TRUE	0	FALSE	0.0043	FALSE	0	FALSE	0.0046	FALSE	0.13635	TRUE	0.1525	TRUE
IESPGM.PTET51.1.102.268062	0.00375	0.1131	TRUE	0.0873	TRUE	0	FALSE	0	FALSE	0	FALSE	0	FALSE	0.0862	TRUE	0.24	TRUE
IESPGM.PTET51.1.102.268307	0.0147	0.1577	TRUE	0.09925	TRUE	0	FALSE	0	FALSE	0.02285	FALSE	0.0464	FALSE	0.11245	TRUE	0.16745	TRUE
IESPGM.PTET51.1.102.26834	0.0039	0.18505	TRUE	0.1536	TRUE	0	FALSE	0	FALSE	0.00875	FALSE	0.03585	FALSE	0.18585	TRUE	0.1512	TRUE
IESPGM.PTET51.1.102.270752	0	0.16205	TRUE	0.16585	TRUE	0	FALSE	0.0095	FALSE	0.00595	FALSE	0.0676	FALSE	0.14685	TRUE	0.17885	TRUE
IESPGM.PTET51.1.102.270892	0	0.13885	TRUE	0.16565	TRUE	0.0059	FALSE	0	FALSE	0.0057	FALSE	0.0696	TRUE	0.1973	TRUE	0.19595	TRUE
IESPGM.PTET51.1.102.272135	0	0.20345	TRUE	0.1182	TRUE	0.026	FALSE	0.0265	FALSE	0	FALSE	0.07515	TRUE	0.15555	TRUE	0.17025	TRUE
IESPGM.PTET51.1.102.272456	0	0.1477	TRUE	0.15235	TRUE	0	FALSE	0	FALSE	0.00835	FALSE	0.1237	TRUE	0.14935	TRUE	0.1771	TRUE
IESPGM.PTET51.1.102.272672	0.00425	0.12	TRUE	0.09545	TRUE	0	FALSE	0	FALSE	0	FALSE	0	FALSE	0.0926	TRUE	0.17535	TRUE
IESPGM.PTET51.1.102.274347	0.00335	0.24445	TRUE	0.1102	TRUE	0.00705	FALSE	0.0037	FALSE	0	FALSE	0.1441	TRUE	0.10875	TRUE	0.21135	TRUE
IESPGM.PTET51.1.102.274672	0	0.0862	TRUE	0.0708	TRUE	0	FALSE	0.0114	FALSE	0.00665	FALSE	0.01535	FALSE	0.1675	TRUE	0.17225	TRUE
IESPGM.PTET51.1.102.277840	0.01445	0.12355	TRUE	0.13865	TRUE	0	FALSE	0	FALSE	0.0078	FALSE	0.0653	FALSE	0.15965	TRUE	0.16055	TRUE
IESPGM.PTET51.1.102.279229	0	0.14025	TRUE	0.14285	TRUE	0	FALSE	0	FALSE	0	FALSE	0.0214	FALSE	0.1656	TRUE	0.15025	TRUE
IESPGM.PTET51.1.102.282705	0	0.13925	TRUE	0.0769	TRUE	0.16305	TRUE	0.0682	TRUE	0.02	FALSE	0.12745	TRUE	0.20515	TRUE	0.16405	TRUE
IESPGM.PTET51.1.102.283320	0	0.31775	TRUE	0.17335	TRUE	0.0764	FALSE	0	FALSE	0.0357	FALSE	0.099	FALSE	0.23195	TRUE	0.2676	TRUE
IESPGM.PTET51.1.102.283329	0	0.3466	TRUE	0.16235	TRUE	0	FALSE	0	FALSE	0	FALSE	0.0883	FALSE	0.2393	TRUE	0.2364	TRUE
IESPGM.PTET51.1.102.283744	0.011	0.191	TRUE	0.1205	TRUE	0.24745	TRUE	0.12	FALSE	0.027	FALSE	0.1423	TRUE	0.13	TRUE	0.1465	TRUE
IESPGM.PTET51.1.102.283777	0.0143	0.3393	TRUE	0.1074	FALSE	0.06	FALSE	0.09675	FALSE	0.0767	FALSE	0.2306	TRUE	0.1519	TRUE	0.23375	TRUE
IESPGM.PTET51.1.102.283859	0	0.20225	TRUE	0.11855	TRUE	0.0319	FALSE	0	FALSE	0	FALSE	0.037	FALSE	0.04	FALSE	0.1505	TRUE
IESPGM.PTET51.1.102.283911	0	0.2427	TRUE	0.1497	TRUE	0.0104	FALSE	0.00515	FALSE	0.0122	FALSE	0.07905	TRUE	0.2704	TRUE	0.2392	TRUE
IESPGM.PTET51.1.102.284097	0.0041	0.23735	TRUE	0.0941	TRUE	0.04465	FALSE	0.05505	FALSE	0.03515	FALSE	0.06875	FALSE	0.09265	TRUE	0.30745	TRUE
IESPGM.PTET51.1.102.284406	0.0088	0.1723	TRUE	0.2838	TRUE	0	FALSE	0.00545	FALSE	0	FALSE	0.0122	FALSE	0.19575	TRUE	0.1378	TRUE
IESPGM.PTET51.1.102.284591	0	0.2094	TRUE	0.256	TRUE	0	FALSE	0	FALSE	0	FALSE	0.00555	FALSE	0.19335	TRUE	0.1703	TRUE
IESPGM.PTET51.1.102.284999	0	0.1839	TRUE	0.16725	TRUE	0.1887	TRUE	0.27205	TRUE	0.0743	FALSE	0.111	TRUE	0.1972	TRUE	0.12835	TRUE
IESPGM.PTET51.1.102.285026	0	0.17635	TRUE	0.1512	TRUE	0.0349	FALSE	0.04455	FALSE	0	FALSE	0.04805	FALSE	0.1643	TRUE	0.15935	TRUE
IESPGM.PTET51.1.102.285077	0	0.2203	TRUE	0.1429	TRUE	0.1138	TRUE	0.23705	TRUE	0.0345	FALSE	0.0917	TRUE	0.1542	TRUE	0.15045	TRUE
IESPGM.PTET51.1.102.285133	0.0091	0.1856	TRUE	0.1354	TRUE	0.0597	FALSE	0.06575	FALSE	0	FALSE	0.00455	FALSE	0.0866	FALSE	0.1594	TRUE
IESPGM.PTET51.1.102.285240	0.0046	0.1702	TRUE	0.16525	TRUE	0	FALSE	0	FALSE	0	FALSE	0.01165	FALSE	0.1369	TRUE	0.23975	TRUE
IESPGM.PTET51.1.102.286718	0.0093	0.15755	TRUE	0.12925	TRUE	0.0046	FALSE	0	FALSE	0.0232	FALSE	0	FALSE	0.1801	TRUE	0.22985	TRUE
IESPGM.PTET51.1.102.286739	0.00465	0.1299	TRUE	0.1034	TRUE	0.006	FALSE	0	FALSE	0.0232	FALSE	0.0052	FALSE	0.154	TRUE	0.1608	TRUE
IESPGM.PTET51.1.102.28810	0.0043	0.0593	FALSE	0.0909	TRUE	0	FALSE	0	FALSE	0	FALSE	0.0099	FALSE	0.0434	FALSE	0.1665	TRUE
IESPGM.PTET51.1.102.289164	0.02935	0.25295	TRUE	0.2585	TRUE	0.1549	TRUE	0.18535	TRUE	0.06905	FALSE	0.1992	TRUE	0.1776	TRUE	0.20685	TRUE
IESPGM.PTET51.1.102.289278	0	0.05875	TRUE	0.1652	TRUE	0.0077	FALSE	0.0054	FALSE	0.0096	FALSE	0.0294	FALSE	0.06925	TRUE	0.1431	TRUE
IESPGM.PTET51.1.102.293051	0	0.05	TRUE	0.1499	TRUE	0	FALSE	0.00545	FALSE	0	FALSE	0.01	FALSE	0.13175	TRUE	0.1799	TRUE
IESPGM.PTET51.1.102.29435	0	0.0809	TRUE	0.1322	TRUE	0	FALSE	0.0047	FALSE	0	FALSE	0	FALSE	0.2462	TRUE	0.1648	TRUE
IESPGM.PTET51.1.102.297980	0	0.2035	TRUE	0.12235	TRUE	0	FALSE	0.0095	FALSE	0	FALSE	0.09715	TRUE	0.0874	TRUE	0.177	TRUE
IESPGM.PTET51.1.102.300914	0.0032	0.11	TRUE	0.0723	TRUE	0	FALSE	0	FALSE	0.03595	FALSE	0.015	FALSE	0.1324	TRUE	0.0714	TRUE
IESPGM.PTET51.1.102.301520	0	0.05165	TRUE	0.0902	TRUE	0.0061	FALSE	0	FALSE	0	FALSE	0.0093	FALSE	0.032	FALSE	0.1347	TRUE
IESPGM.PTET51.1.102.30307	0.00345	0.08415	TRUE	0.16415	TRUE	0	FALSE	0.01165	FALSE	0	FALSE	0.0169	FALSE	0.1369	TRUE	0.1569	TRUE
IESPGM.PTET51.1.102.310630	0.0046	0.00295	FALSE	0.00395	FALSE	0.0052	FALSE	0.0032	FALSE	0.00615	FALSE	0.0044	FALSE	0.0037	FALSE	0.0039	FALSE
IESPGM.PTET51.1.102.32048	0.0038	0.22175	TRUE	0.1529	TRUE	0	FALSE	0.00465	FALSE	0	FALSE	0.03665	FALSE	0.1752	TRUE	0.15445	TRUE
IESPGM.PTET51.1.102.38391	0.0075	0.23495	TRUE	0.1929	TRUE	0.0301	FALSE	0	FALSE	0.0091	FALSE	0.11845	TRUE	0.17525	TRUE	0.16695	TRUE
IESPGM.PTET51.1.102.38510	0.00375	0.2066	TRUE	0.1424	TRUE	0.0554	FALSE	0.0297	FALSE	0	FALSE	0.17585	TRUE	0.22135	TRUE	0.17145	TRUE
IESPGM.PTET51.1.102.39164	0	0.16845	TRUE	0.14	TRUE	0.0139	FALSE	0.01315	FALSE	0	FALSE	0.03395	FALSE	0.1345	TRUE	0.1605	TRUE
IESPGM.PTET51.1.102.39186	0	0.166	TRUE	0.1239	TRUE	0.03545	FALSE	0.10265	TRUE	0	FALSE	0.04075	FALSE	0.2315	TRUE	0.1241	TRUE
IESPGM.PTET51.1.102.39224	0	0.1475	TRUE	0.1011	TRUE	0.029	FALSE	0.07845	TRUE	0	FALSE	0.09595	TRUE	0.23875	TRUE	0.23885	TRUE
IESPGM.PTET51.1.102.39638	0	0.1864	TRUE	0.1351	TRUE	0	FALSE	0	FALSE	0	FALSE	0.02325	FALSE	0.2262	TRUE	0.21035	TRUE
IESPGM.PTET51.1.102.39763	0	0.1635	TRUE	0.15345	TRUE	0	FALSE	0.00805	FALSE	0.00925	FALSE	0.106	TRUE	0.1505	TRUE	0.18975	TRUE
IESPGM.PTET51.1.102.39952	0.0085	0.16645	TRUE	0.19965	TRUE	0	FALSE	0	FALSE	0	FALSE	0.0337	FALSE	0.16335	TRUE	0.1675	TRUE
IESPGM.PTET51.1.102.40002	0	0.13095	TRUE	0.21275	TRUE	0.00665	FALSE	0	FALSE	0	FALSE	0.1574	TRUE	0.08495	TRUE	0.2077	TRUE
IESPGM.PTET51.1.102.40149	0.0108	0.2581	TRUE	0.2404	TRUE	0.00945	FALSE	0	FALSE	0	FALSE	0.1637	TRUE	0.1258	TRUE	0.14665	TRUE
IESPGM.PTET51.1.102.40596	0	0.1923	TRUE	0.11935	TRUE	0.00555	FALSE	0	FALSE	0.01	FALSE	0.05985	FALSE	0.23045	TRUE	0.14125	TRUE
IESPGM.PTET51.1.102.40632	0	0.17455	TRUE	0.1418	TRUE	0.0132	FALSE	0.0083	FALSE	0	FALSE	0	FALSE	0.19885	TRUE	0.12315	TRUE
IESPGM.PTET51.1.102.40987	0.0101	0.17645	TRUE	0.1145	TRUE	0	FALSE	0	FALSE	0	FALSE	0	FALSE	0.1158	TRUE	0.12175	TRUE
IESPGM.PTET51.1.102.41002	0.0068	0.21785	TRUE	0.14475	TRUE	0	FALSE	0	FALSE	0	FALSE	0.05625	TRUE	0.1297	TRUE	0.1658	TRUE
IESPGM.PTET51.1.102.44076	0.00435	0.16555	TRUE	0.168	TRUE	0	FALSE	0	FALSE	0	FALSE	0.02245	FALSE	0.17875	TRUE	0.1457	TRUE
IESPGM.PTET51.1.102.44091	0	0.1172	TRUE	0.1273	TRUE	0	FALSE	0.0037	FALSE	0	FALSE	0	FALSE	0.14835	TRUE	0.1823	TRUE
IESPGM.PTET51.1.102.44437	0	0.1984	TRUE	0.1678	TRUE	0.01335	FALSE	0	FALSE	0	FALSE	0.0227	FALSE	0.18515	TRUE	0.19385	TRUE
IESPGM.PTET51.1.102.44473	0	0.1688	TRUE	0.14825	TRUE	0.013	FALSE	0.00425	FALSE	0	FALSE	0.00465	FALSE	0.1185	TRUE	0.14735	TRUE
IESPGM.PTET51.1.102.44527	0.0043	0.2054	TRUE	0.16925	TRUE	0	FALSE	0.00825	FALSE	0	FALSE	0.0222	FALSE	0.20495	TRUE	0.15925	TRUE
IESPGM.PTET51.1.102.44904	0	0.1254	TRUE	0.19025	TRUE	0	FALSE	0	FALSE	0	FALSE	0	FALSE	0.13545	TRUE	0.28875	TRUE
IESPGM.PTET51.1.102.45079	0	0.13615	TRUE	0.17255	TRUE	0.0056	FALSE	0	FALSE	0	FALSE	0.0727	FALSE	0.2415	TRUE	0.129	TRUE
IESPGM.PTET51.1.102.45129	0	0.10025	TRUE	0.1406	TRUE	0	FALSE	0.0047	FALSE	0	FALSE	0.0547	FALSE	0.1403	TRUE	0.19065	TRUE
IESPGM.PTET51.1.102.47171	0.01	0.19235	TRUE	0.197	TRUE	0	FALSE	0.0101	FALSE	0.00805	FALSE	0.02645	FALSE	0.2743	TRUE	0.1525	TRUE
IESPGM.PTET51.1.102.48637	0.02025	0.057	FALSE	0.1319	TRUE	0	FALSE	0	FALSE	0	FALSE	0	FALSE	0.13535	TRUE	0.2615	TRUE
IESPGM.PTET51.1.102.56135	0.008	0.1862	TRUE	0.16585	TRUE	0.01665	FALSE	0	FALSE	0	FALSE	0.0396	FALSE	0.2331	TRUE	0.1532	TRUE
IESPGM.PTET51.1.102.56205	0	0.1857	TRUE	0.1629	TRUE	0.01695	FALSE	0.0226	FALSE	0.0429	FALSE	0.0337	FALSE	0.1605	TRUE	0.1999	TRUE
IESPGM.PTET51.1.102.56685	0	0.13695	TRUE	0.1816	TRUE	0	FALSE	0.00495	FALSE	0.00625	FALSE	0.0268	FALSE	0.1774	TRUE	0.1319	TRUE
IESPGM.PTET51.1.102.61830	0.0085	0.1785	TRUE	0.1245	TRUE	0	FALSE	0.00675	FALSE	0	FALSE	0.0289	FALSE	0.2145	TRUE	0.20165	TRUE
IESPGM.PTET51.1.102.62593	0	0.045	FALSE	0.1074	TRUE	0	FALSE	0.0085	FALSE	0	FALSE	0	FALSE	0.13415	TRUE	0.19385	TRUE
IESPGM.PTET51.1.102.66043	0	0.05845	TRUE	0.095	TRUE	0	FALSE	0	FALSE	0	FALSE	0	FALSE	0	FALSE	0.1667	TRUE
IESPGM.PTET51.1.102.66183	0	0.19635	TRUE	0.12145	TRUE	0	FALSE	0.00475	FALSE	0	FALSE	0.00545	FALSE	0.13415	TRUE	0.2354	TRUE
IESPGM.PTET51.1.102.67804	0	0.0788	TRUE	0.11275	TRUE	0.0125	FALSE	0	FALSE	0	FALSE	0.0182	FALSE	0.19565	TRUE	0.17	TRUE
IESPGM.PTET51.1.102.69515	0.00405	0.0734	TRUE	0.1478	TRUE	0	FALSE	0	FALSE	0	FALSE	0.0098	FALSE	0.0096	FALSE	0.1893	TRUE
IESPGM.PTET51.1.102.70322	0.0052	0.04265	FALSE	0.10255	TRUE	0.00695	FALSE	0.00425	FALSE	0	FALSE	0	FALSE	0.03785	FALSE	0.1615	TRUE
IESPGM.PTET51.1.102.74426	0.00485	0.1504	TRUE	0.1443	TRUE	0	FALSE	0	FALSE	0	FALSE	0.01725	FALSE	0.21145	TRUE	0.2523	TRUE
IESPGM.PTET51.1.102.74527	0.0055	0.1729	TRUE	0.15615	TRUE	0	FALSE	0	FALSE	0.00745	FALSE	0.0246	FALSE	0.2547	TRUE	0.16655	TRUE
IESPGM.PTET51.1.102.7637	0.0071	0.27215	TRUE	0.1543	TRUE	0.01615	FALSE	0	FALSE	0	FALSE	0.10775	TRUE	0.1752	TRUE	0.18755	TRUE
IESPGM.PTET51.1.102.77188	0	0.10225	TRUE	0.12715	TRUE	0	FALSE	0.0056	FALSE	0	FALSE	0.0238	FALSE	0.0435	FALSE	0.0594	TRUE
IESPGM.PTET51.1.102.78320	0.0086	0.2189	TRUE	0.1671	TRUE	0.00665	FALSE	0	FALSE	0	FALSE	0.04665	FALSE	0.1666	TRUE	0.1357	TRUE
IESPGM.PTET51.1.102.79650	0.0185	0.20935	TRUE	0.1654	TRUE	0.0059	FALSE	0	FALSE	0	FALSE	0.1687	TRUE	0.1748	TRUE	0.15345	TRUE
IESPGM.PTET51.1.102.79749	0.0092	0.23475	TRUE	0.21225	TRUE	0	FALSE	0	FALSE	0.0192	FALSE	0.04675	FALSE	0.1844	TRUE	0.1958	TRUE
IESPGM.PTET51.1.102.80247	0	0.23945	TRUE	0.13365	TRUE	0	FALSE	0	FALSE	0	FALSE	0.01535	FALSE	0.24845	TRUE	0.1237	TRUE
IESPGM.PTET51.1.102.80879	0	0.17885	TRUE	0.2114	TRUE	0.01885	FALSE	0.01075	FALSE	0.0239	FALSE	0.03335	FALSE	0.1398	TRUE	0.1882	TRUE
IESPGM.PTET51.1.102.81150	0.007	0.253	TRUE	0.16355	TRUE	0.01335	FALSE	0.07935	FALSE	0.0076	FALSE	0.1347	TRUE	0.1489	TRUE	0.2053	TRUE
IESPGM.PTET51.1.102.82206	0.0263	0.2169	TRUE	0.22265	TRUE	0.0076	FALSE	0	FALSE	0	FALSE	0.05365	FALSE	0.247	TRUE	0.16725	TRUE
IESPGM.PTET51.1.102.82841	0.00495	0.14745	TRUE	0.1617	TRUE	0	FALSE	0	FALSE	0	FALSE	0.00925	FALSE	0.121	TRUE	0.22885	TRUE
IESPGM.PTET51.1.102.85330	0	0.07955	TRUE	0.1346	TRUE	0.0364	FALSE	0	FALSE	0.00705	FALSE	0.0053	FALSE	0.10935	TRUE	0.1629	TRUE
IESPGM.PTET51.1.102.85369	0	0.0626	TRUE	0.18255	TRUE	0	FALSE	0.00415	FALSE	0	FALSE	0.0048	FALSE	0.07335	TRUE	0.1934	TRUE
IESPGM.PTET51.1.102.87777	0.00635	0.14755	TRUE	0.16395	TRUE	0	FALSE	0.00635	FALSE	0.01885	FALSE	0.0207	FALSE	0.17215	TRUE	0.23495	TRUE
IESPGM.PTET51.1.102.8871	0.006	0.1072	TRUE	0.1653	TRUE	0	FALSE	0.0059	FALSE	0	FALSE	0.00555	FALSE	0.189	TRUE	0.2363	TRUE
IESPGM.PTET51.1.102.89425	0	0.18925	TRUE	0.1697	TRUE	0.00745	FALSE	0	FALSE	0	FALSE	0.0302	FALSE	0.1627	TRUE	0.20365	TRUE
IESPGM.PTET51.1.102.96259	0.0088	0.1981	TRUE	0.1262	TRUE	0	FALSE	0	FALSE	0.02085	FALSE	0.08745	FALSE	0.2207	TRUE	0.24815	TRUE
IESPGM.PTET51.1.102.97473	0.0099	0.15655	TRUE	0.1889	TRUE	0.0086	FALSE	0	FALSE	0.0149	FALSE	0.02905	FALSE	0.13695	TRUE	0.2124	TRUE
IESPGM.PTET51.1.102.99003	0	0.1827	TRUE	0.17595	TRUE	0	FALSE	0.00815	FALSE	0.0154	FALSE	0.0416	FALSE	0.2181	TRUE	0.2135	TRUE
IESPGM.PTET51.1.103.100508	0.00825	0.14615	TRUE	0.0738	TRUE	0	FALSE	0	FALSE	0.00695	FALSE	0.02615	FALSE	0.0621	FALSE	0.163	TRUE
IESPGM.PTET51.1.103.101939	0.0051	0.03585	FALSE	0.0934	TRUE	0	FALSE	0	FALSE	0.013	FALSE	0.0183	FALSE	0.04285	FALSE	0.2077	TRUE
IESPGM.PTET51.1.103.103072	0	0.13305	TRUE	0.1072	TRUE	0	FALSE	0	FALSE	0	FALSE	0.0452	FALSE	0.08735	TRUE	0.14965	TRUE
IESPGM.PTET51.1.103.103199	0	0.16635	TRUE	0.15195	TRUE	0	FALSE	0	FALSE	0	FALSE	0.0081	FALSE	0.1627	TRUE	0.21985	TRUE
IESPGM.PTET51.1.103.103562	0	0.16495	TRUE	0.15815	TRUE	0	FALSE	0	FALSE	0.00795	FALSE	0.0459	FALSE	0.14445	TRUE	0.2225	TRUE
IESPGM.PTET51.1.103.104153	0.0084	0.11285	TRUE	0.1574	TRUE	0	FALSE	0.0097	FALSE	0	FALSE	0.0123	FALSE	0.0292	FALSE	0.1976	TRUE
IESPGM.PTET51.1.103.105244	0	0.17325	TRUE	0.1535	TRUE	0	FALSE	0	FALSE	0.00665	FALSE	0.00525	FALSE	0.11445	TRUE	0.26525	TRUE
IESPGM.PTET51.1.103.105980	0	0.0348	FALSE	0.0626	TRUE	0	FALSE	0.0078	FALSE	0	FALSE	0	FALSE	0	FALSE	0.1274	TRUE
IESPGM.PTET51.1.103.107915	0	0.238	TRUE	0.152	TRUE	0.00675	FALSE	0	FALSE	0.02285	FALSE	0.0771	TRUE	0.11235	TRUE	0.26235	TRUE
IESPGM.PTET51.1.103.108277	0.0156	0.0896	TRUE	0.16515	TRUE	0	FALSE	0.0047	FALSE	0.0077	FALSE	0.0252	FALSE	0.1452	TRUE	0.15285	TRUE
IESPGM.PTET51.1.103.110292	0	0.1245	TRUE	0.14285	TRUE	0	FALSE	0	FALSE	0	FALSE	0	FALSE	0.132	TRUE	0.1838	TRUE
IESPGM.PTET51.1.103.110624	0	0.07565	TRUE	0.119	TRUE	0	FALSE	0.0049	FALSE	0	FALSE	0.03905	FALSE	0.2255	TRUE	0.094	TRUE
IESPGM.PTET51.1.103.11219	0.4074	0.8218	TRUE	0.55355	FALSE	0.38645	FALSE	0.81945	TRUE	0.13825	FALSE	0.2498	FALSE	0.3269	FALSE	0.4644	FALSE
IESPGM.PTET51.1.103.112637	0	0.1962	TRUE	0.1497	TRUE	0	FALSE	0	FALSE	0	FALSE	0	FALSE	0.1616	TRUE	0.1918	TRUE
IESPGM.PTET51.1.103.113234	0.0076	0.17245	TRUE	0.13415	TRUE	0	FALSE	0.0048	FALSE	0	FALSE	0.0677	FALSE	0.22735	TRUE	0.26205	TRUE
IESPGM.PTET51.1.103.114084	0.00425	0.2404	TRUE	0.1766	TRUE	0	FALSE	0.00405	FALSE	0.00875	FALSE	0.0299	FALSE	0.11965	TRUE	0.18945	TRUE
IESPGM.PTET51.1.103.115634	0	0.0567	TRUE	0.1307	TRUE	0.0065	FALSE	0	FALSE	0	FALSE	0	FALSE	0.178	TRUE	0.12925	TRUE
IESPGM.PTET51.1.103.115915	0.00345	0.0404	TRUE	0.06125	TRUE	0.00625	FALSE	0	FALSE	0.0154	FALSE	0	FALSE	0.01515	FALSE	0.15025	TRUE
IESPGM.PTET51.1.103.116279	0	0.1875	TRUE	0.1846	TRUE	0	FALSE	0	FALSE	0.0078	FALSE	0.0213	FALSE	0.127	TRUE	0.23565	TRUE
IESPGM.PTET51.1.103.116500	0	0.13985	TRUE	0.1406	TRUE	0.0172	FALSE	0	FALSE	0	FALSE	0.0092	FALSE	0.12	TRUE	0.2179	TRUE
IESPGM.PTET51.1.103.118147	0.008	0.03205	FALSE	0.05105	FALSE	0	FALSE	0.00455	FALSE	0	FALSE	0.0103	FALSE	0.0508	FALSE	0.2183	TRUE
IESPGM.PTET51.1.103.118595	0	0.11545	TRUE	0.1125	TRUE	0.00595	FALSE	0.0183	FALSE	0	FALSE	0.0368	FALSE	0.1531	TRUE	0.26585	TRUE
IESPGM.PTET51.1.103.119885	0	0.0952	TRUE	0.1753	TRUE	0.0077	FALSE	0	FALSE	0	FALSE	0.0225	FALSE	0.1597	TRUE	0.12775	TRUE
IESPGM.PTET51.1.103.120005	0.0083	0.11845	TRUE	0.14885	TRUE	0	FALSE	0.0056	FALSE	0.0185	FALSE	0.0396	FALSE	0.17055	TRUE	0.18245	TRUE
IESPGM.PTET51.1.103.120315	0	0.1448	TRUE	0.173	TRUE	0.00845	FALSE	0.00555	FALSE	0.00685	FALSE	0.011	FALSE	0.09965	TRUE	0.13325	TRUE
IESPGM.PTET51.1.103.121323	0	0.17875	TRUE	0.15595	TRUE	0	FALSE	0	FALSE	0	FALSE	0.00445	FALSE	0.03395	FALSE	0.20665	TRUE
IESPGM.PTET51.1.103.123425	0.0569	0.1333	FALSE	0.1356	FALSE	0	FALSE	0	FALSE	0	FALSE	0	FALSE	0.1954	TRUE	0.23855	TRUE
IESPGM.PTET51.1.103.125681	0.00465	0.1991	TRUE	0.17235	TRUE	0.0104	FALSE	0.0038	FALSE	0.0189	FALSE	0.04345	FALSE	0.16815	TRUE	0.22215	TRUE
IESPGM.PTET51.1.103.128125	0	0.16275	TRUE	0.1538	TRUE	0.0091	FALSE	0	FALSE	0.0076	FALSE	0.01265	FALSE	0.09345	TRUE	0.21085	TRUE
IESPGM.PTET51.1.103.136307	0.0198	0.2451	TRUE	0.1819	TRUE	0.01085	FALSE	0.0082	FALSE	0.0147	FALSE	0.0619	FALSE	0.19	TRUE	0.35195	TRUE
IESPGM.PTET51.1.103.137111	0	0.23	TRUE	0.1657	TRUE	0.044	FALSE	0.02695	FALSE	0	FALSE	0.0957	TRUE	0.132	TRUE	0.1935	TRUE
IESPGM.PTET51.1.103.138451	0.0075	0.1643	TRUE	0.15735	TRUE	0	FALSE	0.0079	FALSE	0	FALSE	0.01285	FALSE	0.23025	TRUE	0.1887	TRUE
IESPGM.PTET51.1.103.140536	0.0046	0.1612	TRUE	0.15975	TRUE	0	FALSE	0	FALSE	0.0077	FALSE	0.023	FALSE	0.16755	TRUE	0.22345	TRUE
IESPGM.PTET51.1.103.140715	0	0.0351	FALSE	0.1143	TRUE	0.00685	FALSE	0	FALSE	0	FALSE	0	FALSE	0.101	TRUE	0.16765	TRUE
IESPGM.PTET51.1.103.140847	0.0072	0.1699	TRUE	0.10295	TRUE	0.00695	FALSE	0.0104	FALSE	0	FALSE	0.01775	FALSE	0.1047	TRUE	0.1898	TRUE
IESPGM.PTET51.1.103.143237	0.00405	0.06725	FALSE	0.0933	TRUE	0.0064	FALSE	0	FALSE	0	FALSE	0	FALSE	0.0141	FALSE	0.2047	TRUE
IESPGM.PTET51.1.103.144057	0.00405	0.0756	TRUE	0.1378	TRUE	0.02275	FALSE	0.0036	FALSE	0.0061	FALSE	0	FALSE	0.09085	TRUE	0.1895	TRUE
IESPGM.PTET51.1.103.149905	0.00475	0.0807	TRUE	0.1322	TRUE	0.00835	FALSE	0.0105	FALSE	0	FALSE	0.0118	FALSE	0.1744	TRUE	0.12435	TRUE
IESPGM.PTET51.1.103.150345	0.00405	0.21355	TRUE	0.121	TRUE	0.00675	FALSE	0	FALSE	0.0086	FALSE	0.1115	TRUE	0.22655	TRUE	0.15445	TRUE
IESPGM.PTET51.1.103.150882	0.0071	0.2069	TRUE	0.14265	TRUE	0	FALSE	0	FALSE	0	FALSE	0.0471	FALSE	0.09585	TRUE	0.1965	TRUE
IESPGM.PTET51.1.103.155856	0.00675	0.17355	TRUE	0.1397	TRUE	0	FALSE	0	FALSE	0	FALSE	0.02925	FALSE	0.1918	TRUE	0.28225	TRUE
IESPGM.PTET51.1.103.155911	0.0203	0.22065	TRUE	0.127	TRUE	0.0232	FALSE	0.0222	FALSE	0.0077	FALSE	0.0857	FALSE	0.1201	TRUE	0.2252	TRUE
IESPGM.PTET51.1.103.157208	0.00385	0.20055	TRUE	0.12575	TRUE	0	FALSE	0.0094	FALSE	0	FALSE	0.1111	TRUE	0.1403	TRUE	0.27955	TRUE
IESPGM.PTET51.1.103.158341	0.0078	0.19765	TRUE	0.1369	TRUE	0	FALSE	0	FALSE	0	FALSE	0.0093	FALSE	0.0789	FALSE	0.1592	TRUE
IESPGM.PTET51.1.103.158968	0.0042	0.1078	TRUE	0.12215	TRUE	0.0263	FALSE	0.04265	FALSE	0	FALSE	0.05575	FALSE	0.09655	TRUE	0.2527	TRUE
IESPGM.PTET51.1.103.159572	0.0034	0.1475	TRUE	0.16075	TRUE	0	FALSE	0	FALSE	0.01235	FALSE	0.0632	FALSE	0.16115	TRUE	0.20905	TRUE
IESPGM.PTET51.1.103.159894	0	0.09275	TRUE	0.12795	TRUE	0.0224	FALSE	0	FALSE	0.0078	FALSE	0.0046	FALSE	0.09235	TRUE	0.15975	TRUE
IESPGM.PTET51.1.103.161909	0.00395	0.2666	TRUE	0.146	TRUE	0.0172	FALSE	0.0125	FALSE	0	FALSE	0.1066	TRUE	0.1953	TRUE	0.16095	TRUE
IESPGM.PTET51.1.103.163078	0.00375	0.1883	TRUE	0.1573	TRUE	0.00835	FALSE	0.00915	FALSE	0.00805	FALSE	0.0039	FALSE	0.10255	TRUE	0.18945	TRUE
IESPGM.PTET51.1.103.16343	0	0.08405	TRUE	0.0989	TRUE	0	FALSE	0	FALSE	0.0058	FALSE	0	FALSE	0.1816	TRUE	0.2455	TRUE
IESPGM.PTET51.1.103.165021	0	0.1797	TRUE	0.13815	TRUE	0	FALSE	0.0046	FALSE	0.00795	FALSE	0.02465	FALSE	0.16345	TRUE	0.1526	TRUE
IESPGM.PTET51.1.103.165191	0.00795	0.08325	TRUE	0.12385	TRUE	0	FALSE	0.00455	FALSE	0	FALSE	0.0054	FALSE	0.11035	TRUE	0.17175	TRUE
IESPGM.PTET51.1.103.16530	0	0.10505	TRUE	0.16175	TRUE	0	FALSE	0.00485	FALSE	0	FALSE	0.01	FALSE	0.1998	TRUE	0.29535	TRUE
IESPGM.PTET51.1.103.167479	0	0.1184	TRUE	0.1261	TRUE	0	FALSE	0.0055	FALSE	0	FALSE	0.03515	FALSE	0.09975	TRUE	0.23565	TRUE
IESPGM.PTET51.1.103.170858	0	0.2406	TRUE	0.1877	TRUE	0	FALSE	0.0101	FALSE	0.0064	FALSE	0.02275	FALSE	0.1862	TRUE	0.2125	TRUE
IESPGM.PTET51.1.103.17096	0.0102	0.0787	TRUE	0.1758	TRUE	0	FALSE	0	FALSE	0	FALSE	0	FALSE	0.097	TRUE	0.2594	TRUE
IESPGM.PTET51.1.103.172393	0.0043	0.1125	TRUE	0.1065	TRUE	0	FALSE	0	FALSE	0.00695	FALSE	0.0109	FALSE	0.1452	TRUE	0.2727	TRUE
IESPGM.PTET51.1.103.172454	0	0.1626	TRUE	0.1393	TRUE	0	FALSE	0.0101	FALSE	0.00795	FALSE	0.0353	FALSE	0.1634	TRUE	0.20215	TRUE
IESPGM.PTET51.1.103.172473	0.00465	0.1488	TRUE	0.17595	TRUE	0	FALSE	0.0104	FALSE	0	FALSE	0.03355	FALSE	0.1818	TRUE	0.21615	TRUE
IESPGM.PTET51.1.103.172504	0.0091	0.05805	FALSE	0.18535	TRUE	0	FALSE	0.0119	FALSE	0	FALSE	0.0213	FALSE	0.17115	TRUE	0.2823	TRUE
IESPGM.PTET51.1.103.173432	0	0.1844	TRUE	0.1578	TRUE	0.01665	FALSE	0.0096	FALSE	0.00695	FALSE	0.07435	FALSE	0.14985	TRUE	0.3046	TRUE
IESPGM.PTET51.1.103.173932	0.0084	0.04455	FALSE	0.09545	TRUE	0	FALSE	0	FALSE	0	FALSE	0	FALSE	0.16425	TRUE	0.1391	TRUE
IESPGM.PTET51.1.103.177611	0	0.17395	TRUE	0.1479	TRUE	0.00675	FALSE	0	FALSE	0	FALSE	0.06145	FALSE	0.1145	TRUE	0.1537	TRUE
IESPGM.PTET51.1.103.177839	0	0.18185	TRUE	0.15425	TRUE	0	FALSE	0	FALSE	0	FALSE	0.05385	FALSE	0.0708	FALSE	0.15635	TRUE
IESPGM.PTET51.1.103.177909	0	0	FALSE	0	FALSE	0	FALSE	0	FALSE	0	FALSE	0	FALSE	0	FALSE	0	FALSE
IESPGM.PTET51.1.103.178123	0.0088	0.07375	TRUE	0.13015	TRUE	0	FALSE	0	FALSE	0.00515	FALSE	0	FALSE	0.00895	FALSE	0.1781	TRUE
IESPGM.PTET51.1.103.178225	0.0078	0.2179	TRUE	0.1382	TRUE	0.0253	FALSE	0.00695	FALSE	0.0294	FALSE	0.05365	FALSE	0.21255	TRUE	0.1477	TRUE
IESPGM.PTET51.1.103.178654	0	0.22465	TRUE	0.15325	TRUE	0.00895	FALSE	0	FALSE	0.0103	FALSE	0.03975	FALSE	0.17655	TRUE	0.2114	TRUE
IESPGM.PTET51.1.103.18054	0.00395	0.1489	TRUE	0.15555	TRUE	0	FALSE	0	FALSE	0	FALSE	0.02905	FALSE	0.1795	TRUE	0.2024	TRUE
IESPGM.PTET51.1.103.181902	0.00365	0.0534	FALSE	0.1056	TRUE	0.00595	FALSE	0.00405	FALSE	0	FALSE	0	FALSE	0.0292	FALSE	0.1692	TRUE
IESPGM.PTET51.1.103.182260	0	0.1013	TRUE	0.1601	TRUE	0	FALSE	0.005	FALSE	0	FALSE	0.0052	FALSE	0.1185	TRUE	0.1999	TRUE
IESPGM.PTET51.1.103.182406	0	0.0521	FALSE	0.08455	TRUE	0	FALSE	0	FALSE	0.00695	FALSE	0	FALSE	0.01065	FALSE	0.13285	TRUE
IESPGM.PTET51.1.103.183611	0.004	0.08275	TRUE	0.1302	TRUE	0	FALSE	0.00405	FALSE	0	FALSE	0.01075	FALSE	0.0137	FALSE	0.1692	TRUE
IESPGM.PTET51.1.103.184424	0.00425	0.2342	TRUE	0.1102	TRUE	0	FALSE	0.0105	FALSE	0	FALSE	0.01165	FALSE	0.24475	TRUE	0.20425	TRUE
IESPGM.PTET51.1.103.187862	0	0.13205	TRUE	0.13725	TRUE	0	FALSE	0	FALSE	0.0164	FALSE	0.0087	FALSE	0.12475	TRUE	0.14615	TRUE
IESPGM.PTET51.1.103.191188	0	0.10805	TRUE	0.1502	TRUE	0	FALSE	0	FALSE	0.0077	FALSE	0	FALSE	0.1154	TRUE	0.2093	TRUE
IESPGM.PTET51.1.103.191353	0.00465	0.16055	TRUE	0.1695	TRUE	0	FALSE	0.0061	FALSE	0.01	FALSE	0.03795	FALSE	0.1711	TRUE	0.23975	TRUE
IESPGM.PTET51.1.103.191963	0.015	0.0543	FALSE	0.0829	TRUE	0	FALSE	0.0045	FALSE	0.0109	FALSE	0	FALSE	0.0429	FALSE	0.1713	TRUE
IESPGM.PTET51.1.103.192423	0	0.1314	TRUE	0.1291	TRUE	0	FALSE	0.0052	FALSE	0	FALSE	0.0666	FALSE	0.0897	TRUE	0.24575	TRUE
IESPGM.PTET51.1.103.193358	0	0.12755	TRUE	0.1562	TRUE	0	FALSE	0	FALSE	0	FALSE	0.006	FALSE	0.0096	FALSE	0.2213	TRUE
IESPGM.PTET51.1.103.19395	0.0036	0.05435	TRUE	0.1327	TRUE	0	FALSE	0	FALSE	0	FALSE	0.0096	FALSE	0.0666	FALSE	0.2332	TRUE
IESPGM.PTET51.1.103.194671	0	0.12115	TRUE	0.20285	TRUE	0	FALSE	0	FALSE	0.0076	FALSE	0	FALSE	0.15605	TRUE	0.2261	TRUE
IESPGM.PTET51.1.103.195887	0.00375	0.10635	TRUE	0.1478	TRUE	0	FALSE	0.0048	FALSE	0	FALSE	0.01875	FALSE	0.0401	FALSE	0.1525	TRUE
IESPGM.PTET51.1.103.196637	0.0179	0.1822	TRUE	0.1699	TRUE	0	FALSE	0.00395	FALSE	0	FALSE	0.14855	TRUE	0.1631	TRUE	0.1549	TRUE
IESPGM.PTET51.1.103.197273	0	0.09795	TRUE	0.17165	TRUE	0.00795	FALSE	0.01405	FALSE	0.00725	FALSE	0.0336	FALSE	0.16535	TRUE	0.2373	TRUE
IESPGM.PTET51.1.103.198402	0	0.17405	TRUE	0.10575	TRUE	0.00615	FALSE	0.00455	FALSE	0	FALSE	0.08185	TRUE	0.1711	TRUE	0.17835	TRUE
IESPGM.PTET51.1.103.199208	0.00495	0.2364	TRUE	0.16595	TRUE	0.0154	FALSE	0	FALSE	0	FALSE	0.0237	FALSE	0.1143	TRUE	0.2288	TRUE
IESPGM.PTET51.1.103.199362	0	0.09145	TRUE	0.1719	TRUE	0	FALSE	0	FALSE	0	FALSE	0.0192	FALSE	0.04545	TRUE	0.18315	TRUE
IESPGM.PTET51.1.103.200379	0.0077	0.17265	TRUE	0.2152	TRUE	0.0139	FALSE	0.01295	FALSE	0	FALSE	0.04455	FALSE	0.1274	TRUE	0.2706	TRUE
IESPGM.PTET51.1.103.200627	0.0295	0.1924	TRUE	0.115	FALSE	0.09585	FALSE	0.2337	TRUE	0	FALSE	0.058	FALSE	0.13435	TRUE	0.23325	TRUE
IESPGM.PTET51.1.103.201261	0.0121	0.10885	TRUE	0.13965	TRUE	0	FALSE	0	FALSE	0	FALSE	0.01175	FALSE	0.0434	FALSE	0.18905	TRUE
IESPGM.PTET51.1.103.201899	0.0044	0.16285	TRUE	0.1707	TRUE	0	FALSE	0.0056	FALSE	0.00745	FALSE	0.03645	FALSE	0.07195	FALSE	0.1878	TRUE
IESPGM.PTET51.1.103.202982	0.0088	0.15695	TRUE	0.193	TRUE	0	FALSE	0.02395	FALSE	0	FALSE	0.03355	FALSE	0.1755	TRUE	0.17815	TRUE
IESPGM.PTET51.1.103.203078	0.0267	0.19735	TRUE	0.1635	TRUE	0	FALSE	0.00675	FALSE	0.02215	FALSE	0.1132	FALSE	0.1816	TRUE	0.19105	TRUE
IESPGM.PTET51.1.103.203209	0.0131	0.19415	TRUE	0.16015	TRUE	0	FALSE	0	FALSE	0.00695	FALSE	0.02795	FALSE	0.11675	TRUE	0.21905	TRUE
IESPGM.PTET51.1.103.204287	0.00405	0.06765	TRUE	0.1541	TRUE	0	FALSE	0.0057	FALSE	0	FALSE	0	FALSE	0.0192	FALSE	0.2341	TRUE
IESPGM.PTET51.1.103.20717	0	0.1849	TRUE	0.16025	TRUE	0.0251	FALSE	0.03905	FALSE	0.00595	FALSE	0.07315	TRUE	0.1618	TRUE	0.15105	TRUE
IESPGM.PTET51.1.103.207876	0.0042	0.14025	TRUE	0.1126	TRUE	0	FALSE	0.00935	FALSE	0.032	FALSE	0.00475	FALSE	0.12725	TRUE	0.2495	TRUE
IESPGM.PTET51.1.103.209295	0	0.1485	TRUE	0.1239	TRUE	0.02155	FALSE	0.02475	FALSE	0	FALSE	0.0437	FALSE	0.10795	TRUE	0.2	TRUE
IESPGM.PTET51.1.103.209404	0.00435	0.1421	TRUE	0.1082	TRUE	0.1	FALSE	0.0318	FALSE	0.0239	FALSE	0.11355	TRUE	0.20345	TRUE	0.16635	TRUE
IESPGM.PTET51.1.103.211107	0.0088	0.07295	FALSE	0.1885	TRUE	0.0208	FALSE	0.00455	FALSE	0	FALSE	0	FALSE	0.15605	TRUE	0.1847	TRUE
IESPGM.PTET51.1.103.211139	0	0.06245	TRUE	0.18225	TRUE	0	FALSE	0	FALSE	0.0152	FALSE	0	FALSE	0.1007	TRUE	0.23905	TRUE
IESPGM.PTET51.1.103.215671	0.01345	0.1915	TRUE	0.127	TRUE	0	FALSE	0.0059	FALSE	0	FALSE	0.01695	FALSE	0.23705	TRUE	0.21765	TRUE
IESPGM.PTET51.1.103.216283	0.0038	0.21205	TRUE	0.1314	TRUE	0	FALSE	0.00425	FALSE	0	FALSE	0.0494	FALSE	0.15135	TRUE	0.14245	TRUE
IESPGM.PTET51.1.103.216897	0	0.1747	TRUE	0.16055	TRUE	0	FALSE	0	FALSE	0	FALSE	0.0044	FALSE	0.0854	TRUE	0.22025	TRUE
IESPGM.PTET51.1.103.222936	0	0.1106	TRUE	0.1683	TRUE	0	FALSE	0	FALSE	0	FALSE	0.00515	FALSE	0.11995	TRUE	0.10265	TRUE
IESPGM.PTET51.1.103.223030	0.0083	0.17395	TRUE	0.093	TRUE	0.0128	FALSE	0	FALSE	0	FALSE	0.00575	FALSE	0.1351	TRUE	0.1753	TRUE
IESPGM.PTET51.1.103.225288	0	0.233	TRUE	0.16245	TRUE	0	FALSE	0	FALSE	0	FALSE	0.05485	FALSE	0.0949	TRUE	0.1936	TRUE
IESPGM.PTET51.1.103.233063	0	0.1579	TRUE	0.08275	TRUE	0	FALSE	0	FALSE	0.00745	FALSE	0.013	FALSE	0.0344	FALSE	0.2245	TRUE
IESPGM.PTET51.1.103.233081	0	0.2214	TRUE	0.15045	TRUE	0	FALSE	0.00685	FALSE	0.00685	FALSE	0.0195	FALSE	0.1047	TRUE	0.202	TRUE
IESPGM.PTET51.1.103.23349	0	0.1024	TRUE	0.11685	TRUE	0	FALSE	0	FALSE	0.0154	FALSE	0	FALSE	0.2388	TRUE	0.27805	TRUE
IESPGM.PTET51.1.103.234194	0.0092	0.0139	FALSE	0.0193	FALSE	0	FALSE	0	FALSE	0	FALSE	0	FALSE	0	FALSE	0.06695	TRUE
IESPGM.PTET51.1.103.235492	0.0045	0.0472	FALSE	0.1235	TRUE	0	FALSE	0	FALSE	0.0076	FALSE	0.0143	FALSE	0.1022	TRUE	0.1852	TRUE
IESPGM.PTET51.1.103.236863	0	0.09355	TRUE	0.0894	TRUE	0	FALSE	0	FALSE	0.0095	FALSE	0	FALSE	0.04195	FALSE	0.12725	TRUE
IESPGM.PTET51.1.103.237824	0	0.12435	TRUE	0.18255	TRUE	0	FALSE	0.0143	FALSE	0	FALSE	0	FALSE	0.0578	FALSE	0.25715	TRUE
IESPGM.PTET51.1.103.238404	0.00405	0.0546	TRUE	0.13575	TRUE	0	FALSE	0	FALSE	0	FALSE	0	FALSE	0.0457	FALSE	0.09285	TRUE
IESPGM.PTET51.1.103.240181	0.00445	0.2279	TRUE	0.16385	TRUE	0.01925	FALSE	0.0042	FALSE	0.06925	FALSE	0.1485	TRUE	0.25575	TRUE	0.3566	TRUE
IESPGM.PTET51.1.103.243668	0.00375	0.1393	TRUE	0.13485	TRUE	0.00625	FALSE	0.0083	FALSE	0.011	FALSE	0.0211	FALSE	0.16365	TRUE	0.2414	TRUE
IESPGM.PTET51.1.103.244027	0	0.0966	TRUE	0.1357	TRUE	0	FALSE	0	FALSE	0.0227	FALSE	0.0054	FALSE	0.12975	TRUE	0.10995	TRUE
IESPGM.PTET51.1.103.246329	0	0.17165	TRUE	0.1294	TRUE	0.01055	FALSE	0.0043	FALSE	0	FALSE	0.10555	TRUE	0.14835	TRUE	0.20335	TRUE
IESPGM.PTET51.1.103.247165	0	0.22725	TRUE	0.16045	TRUE	0	FALSE	0.0049	FALSE	0.0076	FALSE	0.0272	FALSE	0.1033	TRUE	0.1909	TRUE
IESPGM.PTET51.1.103.247189	0	0.1371	TRUE	0.1403	TRUE	0	FALSE	0.0111	FALSE	0.02125	FALSE	0.02275	FALSE	0.08025	TRUE	0.2651	TRUE
IESPGM.PTET51.1.103.248414	0	0.05295	TRUE	0.09125	TRUE	0.0133	FALSE	0	FALSE	0	FALSE	0.0101	FALSE	0.05775	FALSE	0.24835	TRUE
IESPGM.PTET51.1.103.250509	0	0.0455	FALSE	0.1167	TRUE	0	FALSE	0.00455	FALSE	0	FALSE	0.0206	FALSE	0.17825	TRUE	0.2766	TRUE
IESPGM.PTET51.1.103.254791	0.0091	0.11785	TRUE	0.15905	TRUE	0.0064	FALSE	0	FALSE	0	FALSE	0.0078	FALSE	0.08515	TRUE	0.21035	TRUE
IESPGM.PTET51.1.103.256100	0	0.21485	TRUE	0.16405	TRUE	0	FALSE	0.00465	FALSE	0	FALSE	0.0638	FALSE	0.0503	FALSE	0.24115	TRUE
IESPGM.PTET51.1.103.257144	0	0.2213	TRUE	0.1141	TRUE	0.0064	FALSE	0.00555	FALSE	0	FALSE	0.0738	TRUE	0.25415	TRUE	0.2591	TRUE
IESPGM.PTET51.1.103.260681	0.00425	0.1082	TRUE	0.1535	TRUE	0.0086	FALSE	0.00455	FALSE	0.0104	FALSE	0.00515	FALSE	0.1555	TRUE	0.13715	TRUE
IESPGM.PTET51.1.103.261647	0	0.2525	TRUE	0.1692	TRUE	0	FALSE	0.0058	FALSE	0	FALSE	0.06585	FALSE	0.15175	TRUE	0.2164	TRUE
IESPGM.PTET51.1.103.262846	0.0077	0.2392	TRUE	0.1333	TRUE	0.0125	FALSE	0.00465	FALSE	0.01835	FALSE	0.06085	FALSE	0.102	TRUE	0.20585	TRUE
IESPGM.PTET51.1.103.264667	0	0.1097	TRUE	0.1566	TRUE	0	FALSE	0	FALSE	0	FALSE	0	FALSE	0.029	FALSE	0.2562	TRUE
IESPGM.PTET51.1.103.267805	0.0065	0.1545	TRUE	0.1664	TRUE	0	FALSE	0.0049	FALSE	0	FALSE	0.06145	FALSE	0.2086	TRUE	0.2045	TRUE
IESPGM.PTET51.1.103.269679	0	0.1174	TRUE	0.1565	TRUE	0	FALSE	0	FALSE	0.0292	FALSE	0	FALSE	0.1248	TRUE	0.1379	TRUE
IESPGM.PTET51.1.103.270288	0.0072	0.19135	TRUE	0.1317	TRUE	0.0077	FALSE	0.1137	TRUE	0.0154	FALSE	0.04845	FALSE	0.21725	TRUE	0.1978	TRUE
IESPGM.PTET51.1.103.270517	0.0075	0.1371	TRUE	0.1832	TRUE	0	FALSE	0	FALSE	0.0061	FALSE	0	FALSE	0.13305	TRUE	0.1329	TRUE
IESPGM.PTET51.1.103.27057	0	0.2212	TRUE	0.23725	TRUE	0	FALSE	0	FALSE	0	FALSE	0.08465	TRUE	0.1143	TRUE	0.1885	TRUE
IESPGM.PTET51.1.103.270824	0.00375	0.1008	TRUE	0.107	TRUE	0.0059	FALSE	0	FALSE	0	FALSE	0.01225	FALSE	0.22105	TRUE	0.16865	TRUE
IESPGM.PTET51.1.103.271236	0.0068	0.16155	TRUE	0.1695	TRUE	0	FALSE	0	FALSE	0.00685	FALSE	0.05025	FALSE	0.1981	TRUE	0.20445	TRUE
IESPGM.PTET51.1.103.273807	0	0.0592	TRUE	0.12145	TRUE	0	FALSE	0	FALSE	0	FALSE	0	FALSE	0.0866	TRUE	0.0974	TRUE
IESPGM.PTET51.1.103.276221	0.0033	0.0551	TRUE	0.12925	TRUE	0	FALSE	0.00495	FALSE	0.02355	FALSE	0.0083	FALSE	0.10685	TRUE	0.1569	TRUE
IESPGM.PTET51.1.103.278253	0.00315	0.17375	TRUE	0.1691	TRUE	0	FALSE	0.01055	FALSE	0	FALSE	0.0267	FALSE	0.15355	TRUE	0.1724	TRUE
IESPGM.PTET51.1.103.278484	0.0068	0.1468	TRUE	0.16065	TRUE	0	FALSE	0.0043	FALSE	0	FALSE	0.0677	FALSE	0.11175	TRUE	0.15765	TRUE
IESPGM.PTET51.1.103.278770	0.00345	0.08975	TRUE	0.12645	TRUE	0	FALSE	0	FALSE	0	FALSE	0.01405	FALSE	0.12855	TRUE	0.2043	TRUE
IESPGM.PTET51.1.103.279083	0.0072	0.05995	FALSE	0.125	TRUE	0	FALSE	0	FALSE	0.0141	FALSE	0.0147	FALSE	0.0078	FALSE	0.26035	TRUE
IESPGM.PTET51.1.103.279421	0.0028	0.12915	TRUE	0.1204	TRUE	0	FALSE	0	FALSE	0.0078	FALSE	0.0073	FALSE	0.13535	TRUE	0.1976	TRUE
IESPGM.PTET51.1.103.280146	0.01105	0.15185	TRUE	0.142	TRUE	0	FALSE	0	FALSE	0.0137	FALSE	0.017	FALSE	0.10165	TRUE	0.1862	TRUE
IESPGM.PTET51.1.103.280199	0.0067	0.1403	TRUE	0.1427	TRUE	0	FALSE	0.01535	FALSE	0	FALSE	0.03315	FALSE	0.12455	TRUE	0.19005	TRUE
IESPGM.PTET51.1.103.28184	0	0.01645	FALSE	0.12055	TRUE	0.0127	FALSE	0	FALSE	0	FALSE	0	FALSE	0.0896	TRUE	0.2222	TRUE
IESPGM.PTET51.1.103.282427	0.00325	0.15535	TRUE	0.16105	TRUE	0.00615	FALSE	0.00415	FALSE	0.02825	FALSE	0.05325	FALSE	0.1438	TRUE	0.2351	TRUE
IESPGM.PTET51.1.103.283470	0	0.07275	TRUE	0.1385	TRUE	0	FALSE	0	FALSE	0.0139	FALSE	0	FALSE	0.1534	TRUE	0.18115	TRUE
IESPGM.PTET51.1.103.283998	0	0.0554	TRUE	0.10565	TRUE	0	FALSE	0	FALSE	0.013	FALSE	0	FALSE	0.13595	TRUE	0.13165	TRUE
IESPGM.PTET51.1.103.284597	0.007	0.0508	FALSE	0.12615	TRUE	0	FALSE	0	FALSE	0	FALSE	0.00395	FALSE	0.1085	TRUE	0.1526	TRUE
IESPGM.PTET51.1.103.286904	0.263	0.35245	TRUE	0.4662	TRUE	0.41565	FALSE	0.32805	FALSE	0.16665	FALSE	0.37545	TRUE	0.53335	TRUE	0.4423	TRUE
IESPGM.PTET51.1.103.288149	0.00705	0.1786	TRUE	0.2099	TRUE	0.00675	FALSE	0.0101	FALSE	0.0098	FALSE	0.0375	FALSE	0.1752	TRUE	0.21375	TRUE
IESPGM.PTET51.1.103.289883	0.04565	0.2331	TRUE	0.1937	TRUE	0	FALSE	0.0127	FALSE	0.0172	FALSE	0.1827	TRUE	0.259	TRUE	0.23325	TRUE
IESPGM.PTET51.1.103.290883	0.0092	0.23855	TRUE	0.20135	TRUE	0	FALSE	0.01905	FALSE	0	FALSE	0.01585	FALSE	0.21795	TRUE	0.1111	FALSE
IESPGM.PTET51.1.103.290935	0.0182	0.24805	TRUE	0.17825	TRUE	0.3318	TRUE	0.64945	TRUE	0	FALSE	0.35085	TRUE	0.1578	TRUE	0.2319	TRUE
IESPGM.PTET51.1.103.291086	0.03395	0.09795	FALSE	0.18355	TRUE	0	FALSE	0	FALSE	0	FALSE	0.03225	FALSE	0.1443	TRUE	0.20245	TRUE
IESPGM.PTET51.1.103.29162	0.0035	0.03175	FALSE	0.1111	TRUE	0	FALSE	0	FALSE	0	FALSE	0	FALSE	0.16045	TRUE	0.2111	TRUE
IESPGM.PTET51.1.103.292153	0	0.2284	TRUE	0.2424	TRUE	0	FALSE	0.00625	FALSE	0.0278	FALSE	0.04395	FALSE	0.3011	TRUE	0.3079	TRUE
IESPGM.PTET51.1.103.292529	0	0.27365	TRUE	0.1805	TRUE	0	FALSE	0.01	FALSE	0	FALSE	0.0939	TRUE	0.18	TRUE	0.18535	TRUE
IESPGM.PTET51.1.103.293254	0.01225	0.2615	TRUE	0.234	TRUE	0	FALSE	0.0054	FALSE	0.01	FALSE	0.04455	FALSE	0.17965	TRUE	0.2232	TRUE
IESPGM.PTET51.1.103.293807	0	0.32055	TRUE	0.26985	TRUE	0.0086	FALSE	0.0076	FALSE	0.0294	FALSE	0.14855	TRUE	0.2816	TRUE	0.2011	TRUE
IESPGM.PTET51.1.103.297466	0.03845	0.44775	TRUE	0.29085	TRUE	0.04095	FALSE	0.02145	FALSE	0	FALSE	0.14615	FALSE	0.4118	TRUE	0.37355	TRUE
IESPGM.PTET51.1.103.29886	0	0.1473	TRUE	0.13105	TRUE	0	FALSE	0	FALSE	0.00805	FALSE	0	FALSE	0.0656	TRUE	0.2967	TRUE
IESPGM.PTET51.1.103.30131	0.04025	0.20485	TRUE	0.1473	TRUE	0.3022	TRUE	0.3727	TRUE	0.0533	FALSE	0.2568	TRUE	0.11705	FALSE	0.2082	TRUE
IESPGM.PTET51.1.103.34110	0.00385	0.21545	TRUE	0.1493	TRUE	0.0198	FALSE	0.0106	FALSE	0.0193	FALSE	0.0493	FALSE	0.1458	TRUE	0.175	TRUE
IESPGM.PTET51.1.103.34326	0.00405	0.0874	TRUE	0.0405	FALSE	0.0078	FALSE	0	FALSE	0.01085	FALSE	0	FALSE	0	FALSE	0.11735	TRUE
IESPGM.PTET51.1.103.37432	0.0231	0.1038	FALSE	0.12165	TRUE	0	FALSE	0.0338	FALSE	0.0263	FALSE	0.0097	FALSE	0.06135	FALSE	0.1799	TRUE
IESPGM.PTET51.1.103.38817	0.007	0.13725	TRUE	0.1533	TRUE	0	FALSE	0	FALSE	0	FALSE	0	FALSE	0.1953	TRUE	0.2749	TRUE
IESPGM.PTET51.1.103.40466	0	0.0874	TRUE	0.15965	TRUE	0	FALSE	0.0137	FALSE	0	FALSE	0.01565	FALSE	0.1409	TRUE	0.16595	TRUE
IESPGM.PTET51.1.103.42223	0.008	0.23215	TRUE	0.1744	TRUE	0	FALSE	0	FALSE	0	FALSE	0.0838	FALSE	0.2397	TRUE	0.1638	TRUE
IESPGM.PTET51.1.103.43918	0.014	0.22215	TRUE	0.15255	TRUE	0	FALSE	0	FALSE	0	FALSE	0.05755	FALSE	0.18165	TRUE	0.1558	TRUE
IESPGM.PTET51.1.103.44625	0	0.2273	TRUE	0.14865	TRUE	0.0201	FALSE	0.00715	FALSE	0	FALSE	0.0616	FALSE	0.1901	TRUE	0.14125	TRUE
IESPGM.PTET51.1.103.45100	0	0.12925	TRUE	0.1196	TRUE	0	FALSE	0	FALSE	0.0061	FALSE	0.009	FALSE	0.14765	TRUE	0.2503	TRUE
IESPGM.PTET51.1.103.46064	0	0.06275	TRUE	0.14705	TRUE	0	FALSE	0	FALSE	0.00675	FALSE	0.01755	FALSE	0.08175	TRUE	0.2042	TRUE
IESPGM.PTET51.1.103.48181	0	0.15695	TRUE	0.1445	TRUE	0.0139	FALSE	0	FALSE	0.00715	FALSE	0.01255	FALSE	0.1083	TRUE	0.2136	TRUE
IESPGM.PTET51.1.103.55400	0.0105	0.21945	TRUE	0.12775	TRUE	0	FALSE	0	FALSE	0.0061	FALSE	0.0532	FALSE	0.1555	TRUE	0.23565	TRUE
IESPGM.PTET51.1.103.56607	0.0097	0.0491	FALSE	0.09705	TRUE	0	FALSE	0.03455	FALSE	0	FALSE	0	FALSE	0.08025	TRUE	0.21345	TRUE
IESPGM.PTET51.1.103.57168	0.00355	0.12445	TRUE	0.09595	TRUE	0	FALSE	0	FALSE	0.00835	FALSE	0	FALSE	0.00835	FALSE	0.1259	TRUE
IESPGM.PTET51.1.103.58178	0	0.02245	FALSE	0.0921	TRUE	0.0276	FALSE	0.005	FALSE	0	FALSE	0	FALSE	0.12475	TRUE	0.21745	TRUE
IESPGM.PTET51.1.103.59124	0	0.2204	TRUE	0.1369	TRUE	0.03595	FALSE	0.0098	FALSE	0.0265	FALSE	0.19125	TRUE	0.1973	TRUE	0.24955	TRUE
IESPGM.PTET51.1.103.59565	0.0082	0.1184	TRUE	0.14745	TRUE	0.0132	FALSE	0.0078	FALSE	0	FALSE	0.0336	FALSE	0.1887	TRUE	0.12075	TRUE
IESPGM.PTET51.1.103.59622	0	0.1271	TRUE	0.0942	TRUE	0.0077	FALSE	0	FALSE	0.0082	FALSE	0.0267	FALSE	0.1556	TRUE	0.1764	TRUE
IESPGM.PTET51.1.103.59919	0.0241	0.13305	TRUE	0.1851	TRUE	0.0119	FALSE	0.05405	FALSE	0	FALSE	0.09925	FALSE	0.11435	FALSE	0.1301	TRUE
IESPGM.PTET51.1.103.59950	0.0082	0.0965	TRUE	0.10005	TRUE	0	FALSE	0.0043	FALSE	0.0137	FALSE	0.01785	FALSE	0.0862	TRUE	0.1695	TRUE
IESPGM.PTET51.1.103.60249	0	0.25265	TRUE	0.13105	TRUE	0.0175	FALSE	0	FALSE	0	FALSE	0.03495	FALSE	0.16535	TRUE	0.1887	TRUE
IESPGM.PTET51.1.103.60370	0	0.179	TRUE	0.1253	TRUE	0	FALSE	0	FALSE	0	FALSE	0.0807	FALSE	0.1665	TRUE	0.1943	TRUE
IESPGM.PTET51.1.103.62037	0	0.0731	TRUE	0.1024	TRUE	0	FALSE	0	FALSE	0	FALSE	0	FALSE	0.12775	TRUE	0.1925	TRUE
IESPGM.PTET51.1.103.62398	0.01235	0.1504	TRUE	0.1483	TRUE	0	FALSE	0	FALSE	0.0066	FALSE	0	FALSE	0.0664	FALSE	0.2045	TRUE
IESPGM.PTET51.1.103.63916	0.0098	0.1827	TRUE	0.1394	TRUE	0	FALSE	0.0171	FALSE	0	FALSE	0.03515	FALSE	0.0776	FALSE	0.22405	TRUE
IESPGM.PTET51.1.103.65683	0.0077	0.06785	FALSE	0.1004	TRUE	0	FALSE	0.008	FALSE	0.00845	FALSE	0.0075	FALSE	0.0398	FALSE	0.17755	TRUE
IESPGM.PTET51.1.103.66063	0	0.17105	TRUE	0.14365	TRUE	0	FALSE	0	FALSE	0.0065	FALSE	0.00515	FALSE	0.04765	FALSE	0.26335	TRUE
IESPGM.PTET51.1.103.66080	0	0.1368	TRUE	0.10865	TRUE	0.00625	FALSE	0	FALSE	0.0263	FALSE	0.04155	FALSE	0.0906	TRUE	0.2537	TRUE
IESPGM.PTET51.1.103.66349	0.0076	0.0454	FALSE	0.06615	FALSE	0	FALSE	0	FALSE	0	FALSE	0	FALSE	0.10785	TRUE	0.1292	TRUE
IESPGM.PTET51.1.103.67051	0	0.18935	TRUE	0.16585	TRUE	0.00875	FALSE	0.0046	FALSE	0	FALSE	0.11375	TRUE	0.1534	TRUE	0.17195	TRUE
IESPGM.PTET51.1.103.68263	0.0038	0.124	TRUE	0.1159	TRUE	0	FALSE	0.00465	FALSE	0	FALSE	0	FALSE	0.1194	TRUE	0.3115	TRUE
IESPGM.PTET51.1.103.71053	0.0085	0.2018	TRUE	0.1258	TRUE	0	FALSE	0	FALSE	0.00715	FALSE	0.0349	FALSE	0.1156	TRUE	0.19605	TRUE
IESPGM.PTET51.1.103.71080	0.0076	0.19415	TRUE	0.16625	TRUE	0	FALSE	0	FALSE	0.00665	FALSE	0.03705	FALSE	0.1857	TRUE	0.19355	TRUE
IESPGM.PTET51.1.103.72545	0.0076	0.1568	TRUE	0.1782	TRUE	0.012	FALSE	0.00395	FALSE	0	FALSE	0.0192	FALSE	0.08025	FALSE	0.23125	TRUE
IESPGM.PTET51.1.103.77868	0.0083	0.14045	TRUE	0.1598	TRUE	0	FALSE	0	FALSE	0.0147	FALSE	0.0726	FALSE	0.1657	TRUE	0.1713	TRUE
IESPGM.PTET51.1.103.77924	0	0.13615	TRUE	0.12265	TRUE	0	FALSE	0	FALSE	0	FALSE	0.02165	FALSE	0.24265	TRUE	0.2223	TRUE
IESPGM.PTET51.1.103.79156	0	0.12725	TRUE	0.1311	TRUE	0	FALSE	0.00425	FALSE	0	FALSE	0.0046	FALSE	0.08935	TRUE	0.20465	TRUE
IESPGM.PTET51.1.103.79890	0.00805	0.0795	TRUE	0.13355	TRUE	0	FALSE	0	FALSE	0	FALSE	0.00575	FALSE	0.07525	TRUE	0.1803	TRUE
IESPGM.PTET51.1.103.82685	0.0045	0.20195	TRUE	0.1887	TRUE	0	FALSE	0	FALSE	0.00685	FALSE	0.1024	TRUE	0.15055	TRUE	0.18105	TRUE
IESPGM.PTET51.1.103.82693	0.0042	0.19825	TRUE	0.19805	TRUE	0	FALSE	0	FALSE	0.0065	FALSE	0.0536	FALSE	0.1241	TRUE	0.2182	TRUE
IESPGM.PTET51.1.103.83449	0.01355	0.1927	TRUE	0.173	TRUE	0	FALSE	0	FALSE	0	FALSE	0.0135	FALSE	0.095	FALSE	0.1926	TRUE
IESPGM.PTET51.1.103.84310	0.004	0.09755	TRUE	0.07415	TRUE	0	FALSE	0	FALSE	0	FALSE	0	FALSE	0.1507	TRUE	0.1661	TRUE
IESPGM.PTET51.1.103.84520	0.00405	0.2143	TRUE	0.18025	TRUE	0	FALSE	0	FALSE	0	FALSE	0.106	TRUE	0.18515	TRUE	0.2183	TRUE
IESPGM.PTET51.1.103.85003	0	0.0814	TRUE	0.14055	TRUE	0	FALSE	0	FALSE	0.0115	FALSE	0	FALSE	0.1675	TRUE	0.19455	TRUE
IESPGM.PTET51.1.103.86576	0	0.225	TRUE	0.14825	TRUE	0	FALSE	0	FALSE	0.00685	FALSE	0.0552	FALSE	0.17615	TRUE	0.17765	TRUE
IESPGM.PTET51.1.103.86661	0.00415	0.2782	TRUE	0.1229	TRUE	0.0076	FALSE	0	FALSE	0.0078	FALSE	0.0581	FALSE	0.16105	TRUE	0.1282	TRUE
IESPGM.PTET51.1.103.88277	0.0081	0.152	TRUE	0.2016	TRUE	0.0077	FALSE	0	FALSE	0	FALSE	0.09035	TRUE	0.1169	TRUE	0.18945	TRUE
IESPGM.PTET51.1.103.90436	0.01405	0.1686	TRUE	0.1417	TRUE	0	FALSE	0.0083	FALSE	0.02	FALSE	0.045	FALSE	0.19905	TRUE	0.1621	TRUE
IESPGM.PTET51.1.103.90464	0.0049	0.1121	TRUE	0.1324	TRUE	0.00735	FALSE	0.0076	FALSE	0.00925	FALSE	0.0143	FALSE	0.2132	TRUE	0.22435	TRUE
IESPGM.PTET51.1.103.90575	0	0.18985	TRUE	0.185	TRUE	0	FALSE	0.01	FALSE	0	FALSE	0.0632	FALSE	0.1394	TRUE	0.2046	TRUE
IESPGM.PTET51.1.103.90594	0.0041	0.1916	TRUE	0.13145	TRUE	0.0065	FALSE	0	FALSE	0	FALSE	0.02585	FALSE	0.1455	TRUE	0.1878	TRUE
IESPGM.PTET51.1.103.90636	0.01255	0.2136	TRUE	0.1192	TRUE	0	FALSE	0.00945	FALSE	0	FALSE	0.0532	FALSE	0.1695	TRUE	0.14995	TRUE
IESPGM.PTET51.1.103.90716	0	0.2181	TRUE	0.1139	TRUE	0.0182	FALSE	0	FALSE	0.0139	FALSE	0.0854	TRUE	0.06925	TRUE	0.22985	TRUE
IESPGM.PTET51.1.103.91061	0.0041	0.1557	TRUE	0.1316	TRUE	0	FALSE	0	FALSE	0.0091	FALSE	0.01635	FALSE	0.22265	TRUE	0.19155	TRUE
IESPGM.PTET51.1.103.91306	0.01315	0.09585	TRUE	0.11865	TRUE	0	FALSE	0.0104	FALSE	0.00715	FALSE	0.0046	FALSE	0.08275	FALSE	0.1999	TRUE
IESPGM.PTET51.1.103.91705	0.0133	0.12085	TRUE	0.1354	TRUE	0.0076	FALSE	0.0157	FALSE	0	FALSE	0.00475	FALSE	0.17795	TRUE	0.22645	TRUE
IESPGM.PTET51.1.103.92732	0	0.19705	TRUE	0.12635	TRUE	0	FALSE	0	FALSE	0	FALSE	0.0476	FALSE	0.13375	TRUE	0.16585	TRUE
IESPGM.PTET51.1.103.93831	0	0.24105	TRUE	0.15955	TRUE	0.02285	FALSE	0	FALSE	0	FALSE	0.123	TRUE	0.2	TRUE	0.20245	TRUE
IESPGM.PTET51.1.103.93906	0.0041	0.15285	TRUE	0.15995	TRUE	0	FALSE	0.00435	FALSE	0.0077	FALSE	0.02975	FALSE	0.11835	TRUE	0.1675	TRUE
IESPGM.PTET51.1.103.94861	0.0038	0.2147	TRUE	0.1786	TRUE	0.01265	FALSE	0.00425	FALSE	0	FALSE	0.072	FALSE	0.12725	TRUE	0.1743	TRUE
IESPGM.PTET51.1.103.95149	0.0077	0.032	FALSE	0.0888	TRUE	0.00705	FALSE	0	FALSE	0	FALSE	0	FALSE	0.00835	FALSE	0.284	TRUE
IESPGM.PTET51.1.103.96680	0	0.2311	TRUE	0.14615	TRUE	0	FALSE	0.0043	FALSE	0.0156	FALSE	0.07595	TRUE	0.11625	TRUE	0.12965	TRUE
IESPGM.PTET51.1.103.96808	0.0109	0.1069	TRUE	0.1362	TRUE	0	FALSE	0.0089	FALSE	0.00725	FALSE	0	FALSE	0.1292	TRUE	0.1289	TRUE
IESPGM.PTET51.1.103.99500	0.0348	0.22285	TRUE	0.1901	TRUE	0	FALSE	0	FALSE	0	FALSE	0.1438	FALSE	0.10965	FALSE	0.24045	TRUE
IESPGM.PTET51.1.103.99603	0	0.0374	FALSE	0.13775	TRUE	0.00715	FALSE	0	FALSE	0	FALSE	0	FALSE	0.0825	FALSE	0.21005	TRUE
IESPGM.PTET51.1.103.99682	0.01305	0.16495	TRUE	0.17705	TRUE	0	FALSE	0	FALSE	0	FALSE	0.0481	FALSE	0.1292	TRUE	0.1836	TRUE
IESPGM.PTET51.1.104.100470	0.0081	0.27325	TRUE	0.15675	TRUE	0.0145	FALSE	0	FALSE	0	FALSE	0.0443	FALSE	0.1935	TRUE	0.2423	TRUE
IESPGM.PTET51.1.104.10458	0.0074	0.19205	TRUE	0.14975	TRUE	0	FALSE	0	FALSE	0	FALSE	0.00455	FALSE	0.2189	TRUE	0.20875	TRUE
IESPGM.PTET51.1.104.105128	0.0164	0.2613	TRUE	0.2313	TRUE	0	FALSE	0.01175	FALSE	0	FALSE	0.03425	FALSE	0.2631	TRUE	0.1976	TRUE
IESPGM.PTET51.1.104.10513	0.00765	0.23145	TRUE	0.189	TRUE	0	FALSE	0.0045	FALSE	0	FALSE	0.03195	FALSE	0.1821	TRUE	0.20365	TRUE
IESPGM.PTET51.1.104.106224	0	0.23585	TRUE	0.17375	TRUE	0	FALSE	0.0096	FALSE	0	FALSE	0.05295	FALSE	0.1524	TRUE	0.2197	TRUE
IESPGM.PTET51.1.104.107413	0.00745	0.2115	TRUE	0.16335	TRUE	0	FALSE	0	FALSE	0	FALSE	0.0267	FALSE	0.14075	TRUE	0.17295	TRUE
IESPGM.PTET51.1.104.107864	0.0131	0.1756	TRUE	0.15605	TRUE	0.0308	FALSE	0.0065	FALSE	0	FALSE	0.0484	FALSE	0.1752	TRUE	0.22675	TRUE
IESPGM.PTET51.1.104.108707	0	0.22	TRUE	0.1795	TRUE	0	FALSE	0.0052	FALSE	0	FALSE	0.112	TRUE	0.234	TRUE	0.33235	TRUE
IESPGM.PTET51.1.104.109378	0	0.1388	TRUE	0.1398	TRUE	0	FALSE	0	FALSE	0.00625	FALSE	0.0267	FALSE	0.19955	TRUE	0.164	TRUE
IESPGM.PTET51.1.104.111004	0	0.23535	TRUE	0.19375	TRUE	0	FALSE	0	FALSE	0	FALSE	0	FALSE	0.13695	TRUE	0.2158	TRUE
IESPGM.PTET51.1.104.111126	0	0.2563	TRUE	0.21135	TRUE	0	FALSE	0.0162	FALSE	0.00725	FALSE	0.0309	FALSE	0.19895	TRUE	0.21585	TRUE
IESPGM.PTET51.1.104.111162	0	0.14125	TRUE	0.1984	TRUE	0	FALSE	0.0057	FALSE	0.00715	FALSE	0	FALSE	0.18255	TRUE	0.2716	TRUE
IESPGM.PTET51.1.104.11248	0.0141	0.20665	TRUE	0.1806	TRUE	0	FALSE	0.0116	FALSE	0	FALSE	0.08495	FALSE	0.19975	TRUE	0.18655	TRUE
IESPGM.PTET51.1.104.113843	0.0085	0.2478	TRUE	0.18615	TRUE	0	FALSE	0.0254	FALSE	0	FALSE	0.0604	FALSE	0.1723	TRUE	0.23265	TRUE
IESPGM.PTET51.1.104.116927	0	0.1965	TRUE	0.17915	TRUE	0	FALSE	0.0299	FALSE	0.0078	FALSE	0.0735	FALSE	0.20345	TRUE	0.2327	TRUE
IESPGM.PTET51.1.104.120692	0.0079	0.1233	TRUE	0.1407	TRUE	0	FALSE	0	FALSE	0.0076	FALSE	0.0057	FALSE	0.1844	TRUE	0.2213	TRUE
IESPGM.PTET51.1.104.12087	0.0102	0.1525	TRUE	0.1971	TRUE	0	FALSE	0	FALSE	0	FALSE	0.0268	FALSE	0.1846	TRUE	0.23645	TRUE
IESPGM.PTET51.1.104.12148	0	0.2343	TRUE	0.22395	TRUE	0.00705	FALSE	0.02765	FALSE	0	FALSE	0.1182	TRUE	0.24955	TRUE	0.3037	TRUE
IESPGM.PTET51.1.104.122499	0	0.24335	TRUE	0.1602	TRUE	0	FALSE	0	FALSE	0	FALSE	0.0616	TRUE	0.12225	TRUE	0.1559	TRUE
IESPGM.PTET51.1.104.12274	0	0.28185	TRUE	0.16875	TRUE	0	FALSE	0	FALSE	0	FALSE	0.0655	FALSE	0.16175	TRUE	0.25135	TRUE
IESPGM.PTET51.1.104.124542	0	0.2014	TRUE	0.1723	TRUE	0.00685	FALSE	0.0206	FALSE	0.0078	FALSE	0.04345	FALSE	0.16785	TRUE	0.2017	TRUE
IESPGM.PTET51.1.104.124990	0	0.2303	TRUE	0.138	TRUE	0	FALSE	0.0187	FALSE	0	FALSE	0.0482	FALSE	0.1714	TRUE	0.247	TRUE
IESPGM.PTET51.1.104.125863	0	0.2015	TRUE	0.18645	TRUE	0	FALSE	0	FALSE	0	FALSE	0	FALSE	0.18365	TRUE	0.2196	TRUE
IESPGM.PTET51.1.104.127466	0.0085	0.1531	TRUE	0.1703	TRUE	0.00875	FALSE	0.00685	FALSE	0	FALSE	0	FALSE	0.12945	TRUE	0.18175	TRUE
IESPGM.PTET51.1.104.128939	0	0.13215	TRUE	0.1899	TRUE	0	FALSE	0	FALSE	0	FALSE	0	FALSE	0.1803	TRUE	0.1733	TRUE
IESPGM.PTET51.1.104.129007	0	0.17205	TRUE	0.1083	TRUE	0	FALSE	0	FALSE	0.0192	FALSE	0	FALSE	0.2047	TRUE	0.15005	TRUE
IESPGM.PTET51.1.104.130571	0	0.194	TRUE	0.19135	TRUE	0	FALSE	0.00595	FALSE	0	FALSE	0.07935	FALSE	0.1812	TRUE	0.2326	TRUE
IESPGM.PTET51.1.104.13114	0	0.2143	TRUE	0.1914	TRUE	0	FALSE	0	FALSE	0	FALSE	0.03345	FALSE	0.2438	TRUE	0.196	TRUE
IESPGM.PTET51.1.104.134952	0.01265	0.23145	TRUE	0.22285	TRUE	0.00665	FALSE	0	FALSE	0.00735	FALSE	0.06965	FALSE	0.1389	TRUE	0.1449	TRUE
IESPGM.PTET51.1.104.136744	0.0096	0.20265	TRUE	0.13725	TRUE	0.0078	FALSE	0.00495	FALSE	0	FALSE	0.00525	FALSE	0.08475	TRUE	0.2047	TRUE
IESPGM.PTET51.1.104.138235	0	0.13205	TRUE	0.19625	TRUE	0.00835	FALSE	0	FALSE	0	FALSE	0	FALSE	0.04695	TRUE	0.2236	TRUE
IESPGM.PTET51.1.104.13903	0	0.18395	TRUE	0.16175	TRUE	0.0103	FALSE	0	FALSE	0	FALSE	0.0857	TRUE	0.1572	TRUE	0.17185	TRUE
IESPGM.PTET51.1.104.139993	0	0.1294	TRUE	0.1356	TRUE	0.0103	FALSE	0.0086	FALSE	0	FALSE	0	FALSE	0.05265	TRUE	0.17435	TRUE
IESPGM.PTET51.1.104.140315	0.00405	0.11535	TRUE	0.13705	TRUE	0	FALSE	0	FALSE	0.0152	FALSE	0	FALSE	0.0946	TRUE	0.1443	TRUE
IESPGM.PTET51.1.104.140994	0.00405	0.0757	TRUE	0.1439	TRUE	0	FALSE	0	FALSE	0	FALSE	0.00515	FALSE	0.10935	TRUE	0.27825	TRUE
IESPGM.PTET51.1.104.141702	0.0081	0.11765	TRUE	0.1632	TRUE	0.0056	FALSE	0.01085	FALSE	0	FALSE	0.0182	FALSE	0.07795	FALSE	0.2336	TRUE
IESPGM.PTET51.1.104.145557	0.0124	0.1589	TRUE	0.21355	TRUE	0.0076	FALSE	0	FALSE	0	FALSE	0.01765	FALSE	0.15495	TRUE	0.2032	TRUE
IESPGM.PTET51.1.104.145880	0.00445	0.17535	TRUE	0.1509	TRUE	0.0135	FALSE	0	FALSE	0	FALSE	0.0059	FALSE	0.1554	TRUE	0.18985	TRUE
IESPGM.PTET51.1.104.14632	0	0.2347	TRUE	0.1428	TRUE	0	FALSE	0	FALSE	0	FALSE	0.038	FALSE	0.17575	TRUE	0.21965	TRUE
IESPGM.PTET51.1.104.147204	0.0064	0.20185	TRUE	0.1933	TRUE	0	FALSE	0	FALSE	0	FALSE	0.0118	FALSE	0.1651	TRUE	0.19755	TRUE
IESPGM.PTET51.1.104.147475	0.01015	0.1249	TRUE	0.1258	TRUE	0	FALSE	0.0105	FALSE	0	FALSE	0	FALSE	0.1442	TRUE	0.21925	TRUE
IESPGM.PTET51.1.104.148844	0.009	0.21085	TRUE	0.1428	TRUE	0	FALSE	0.0115	FALSE	0	FALSE	0.12365	TRUE	0.15135	TRUE	0.1995	TRUE
IESPGM.PTET51.1.104.149292	0.0088	0.23075	TRUE	0.13485	TRUE	0	FALSE	0.0064	FALSE	0	FALSE	0.0303	FALSE	0.1526	TRUE	0.1729	TRUE
IESPGM.PTET51.1.104.14996	0.0073	0.19275	TRUE	0.1643	TRUE	0.0059	FALSE	0	FALSE	0	FALSE	0.00415	FALSE	0.0821	TRUE	0.14375	TRUE
IESPGM.PTET51.1.104.151763	0	0.21045	TRUE	0.1095	TRUE	0.00675	FALSE	0	FALSE	0	FALSE	0.0291	FALSE	0.12015	TRUE	0.1943	TRUE
IESPGM.PTET51.1.104.151861	0.00385	0.10655	TRUE	0.1587	TRUE	0.1528	TRUE	0.3631	TRUE	0	FALSE	0.0306	FALSE	0.1665	TRUE	0.16735	TRUE
IESPGM.PTET51.1.104.151991	0.0073	0.2488	TRUE	0.16425	TRUE	0.0082	FALSE	0.0734	FALSE	0	FALSE	0.0997	TRUE	0.1261	TRUE	0.2285	TRUE
IESPGM.PTET51.1.104.152117	0.0063	0.1758	TRUE	0.1778	TRUE	0.07605	FALSE	0.1359	TRUE	0	FALSE	0.0351	FALSE	0.13205	TRUE	0.0819	TRUE
IESPGM.PTET51.1.104.152242	0	0.14285	TRUE	0.13595	TRUE	0.013	FALSE	0	FALSE	0.00735	FALSE	0.0097	FALSE	0.25825	TRUE	0.1351	TRUE
IESPGM.PTET51.1.104.152372	0.0035	0.15295	TRUE	0.17515	TRUE	0	FALSE	0.0074	FALSE	0.00945	FALSE	0.0471	FALSE	0.07435	TRUE	0.16555	TRUE
IESPGM.PTET51.1.104.152497	0.00345	0.1651	TRUE	0.14925	TRUE	0	FALSE	0.0103	FALSE	0	FALSE	0.0415	FALSE	0.1515	TRUE	0.18975	TRUE
IESPGM.PTET51.1.104.152623	0.00465	0.2246	TRUE	0.1404	TRUE	0	FALSE	0	FALSE	0	FALSE	0.01835	FALSE	0.09845	TRUE	0.1364	TRUE
IESPGM.PTET51.1.104.152751	0	0.1111	TRUE	0.0874	TRUE	0	FALSE	0	FALSE	0	FALSE	0	FALSE	0.12485	TRUE	0.2274	TRUE
IESPGM.PTET51.1.104.152997	0	0.20145	TRUE	0.18745	TRUE	0.02815	FALSE	0.24165	TRUE	0.0078	FALSE	0.09525	TRUE	0.14205	TRUE	0.16605	TRUE
IESPGM.PTET51.1.104.153124	0	0.14275	TRUE	0.20445	TRUE	0.14175	TRUE	0.1713	TRUE	0	FALSE	0.12925	TRUE	0.1862	TRUE	0.2183	TRUE
IESPGM.PTET51.1.104.153248	0	0.06785	TRUE	0.1341	TRUE	0.00715	FALSE	0.0092	FALSE	0	FALSE	0	FALSE	0.09215	TRUE	0.205	TRUE
IESPGM.PTET51.1.104.153372	0.0078	0.28075	TRUE	0.16515	TRUE	0	FALSE	0.0999	FALSE	0.0104	FALSE	0.1042	FALSE	0.17275	TRUE	0.1629	TRUE
IESPGM.PTET51.1.104.153576	0	0.1703	TRUE	0.1161	TRUE	0	FALSE	0	FALSE	0	FALSE	0.04765	FALSE	0.17165	TRUE	0.2035	TRUE
IESPGM.PTET51.1.104.153619	0	0.2234	TRUE	0.1538	TRUE	0.03285	FALSE	0	FALSE	0	FALSE	0.0617	FALSE	0.21255	TRUE	0.18295	TRUE
IESPGM.PTET51.1.104.154069	0	0.0567	FALSE	0.0607	FALSE	0	FALSE	0.00395	FALSE	0	FALSE	0.0047	FALSE	0.1625	TRUE	0.21085	TRUE
IESPGM.PTET51.1.104.154220	0	0.19635	TRUE	0.14485	TRUE	0.41725	TRUE	0.55925	TRUE	0	FALSE	0.2269	TRUE	0.13355	TRUE	0.26055	TRUE
IESPGM.PTET51.1.104.154641	0.00475	0.3181	TRUE	0.15205	TRUE	0.0904	FALSE	0.4545	TRUE	0.0265	FALSE	0.096	FALSE	0.1619	TRUE	0.1429	TRUE
IESPGM.PTET51.1.104.154771	0.1926	0.4705	TRUE	0.452	TRUE	0.1769	FALSE	0.5377	TRUE	0.03605	FALSE	0.1752	FALSE	0.2895	FALSE	0.2084	FALSE
IESPGM.PTET51.1.104.154894	0.02195	0.0822	FALSE	0.0854	TRUE	0.13055	FALSE	0.1862	TRUE	0	FALSE	0.0303	FALSE	0.2136	TRUE	0.2221	TRUE
IESPGM.PTET51.1.104.155025	0.0039	0.1672	TRUE	0.1587	TRUE	0.0921	FALSE	0.1078	TRUE	0	FALSE	0.07995	FALSE	0.2427	TRUE	0.23945	TRUE
IESPGM.PTET51.1.104.155152	0.01465	0.1749	TRUE	0.1365	TRUE	0	FALSE	0	FALSE	0	FALSE	0.0205	FALSE	0.17575	TRUE	0.21335	TRUE
IESPGM.PTET51.1.104.155283	0	0.1019	TRUE	0.1745	TRUE	0	FALSE	0.00845	FALSE	0	FALSE	0.0422	FALSE	0.19375	TRUE	0.2293	TRUE
IESPGM.PTET51.1.104.155412	0	0.2891	TRUE	0.1958	TRUE	0	FALSE	0.0045	FALSE	0	FALSE	0.03875	FALSE	0.16535	TRUE	0.21255	TRUE
IESPGM.PTET51.1.104.156559	0.00375	0.1604	TRUE	0.1368	TRUE	0.02	FALSE	0	FALSE	0	FALSE	0.0867	FALSE	0.2086	TRUE	0.22385	TRUE
IESPGM.PTET51.1.104.157584	0.00345	0.20155	TRUE	0.1341	TRUE	0	FALSE	0.00445	FALSE	0	FALSE	0.0803	FALSE	0.13365	TRUE	0.16555	TRUE
IESPGM.PTET51.1.104.160215	0.00405	0.10785	TRUE	0.1613	TRUE	0	FALSE	0	FALSE	0.0156	FALSE	0	FALSE	0.09435	TRUE	0.1658	TRUE
IESPGM.PTET51.1.104.165036	0	0.19065	TRUE	0.17675	TRUE	0	FALSE	0.00475	FALSE	0.0147	FALSE	0.0469	FALSE	0.14685	TRUE	0.23655	TRUE
IESPGM.PTET51.1.104.165223	0	0.0865	TRUE	0.13325	TRUE	0	FALSE	0	FALSE	0.0078	FALSE	0	FALSE	0.11965	TRUE	0.1572	TRUE
IESPGM.PTET51.1.104.165980	0.004	0.07835	TRUE	0.1154	TRUE	0	FALSE	0.0051	FALSE	0	FALSE	0	FALSE	0.06085	FALSE	0.13985	TRUE
IESPGM.PTET51.1.104.166834	0	0.151	TRUE	0.09845	TRUE	0.00805	FALSE	0.0056	FALSE	0	FALSE	0.02645	FALSE	0.09585	TRUE	0.1368	TRUE
IESPGM.PTET51.1.104.174901	0	0.2085	TRUE	0.1806	TRUE	0	FALSE	0	FALSE	0	FALSE	0.0711	TRUE	0.20395	TRUE	0.2216	TRUE
IESPGM.PTET51.1.104.176140	0	0.2265	TRUE	0.18485	TRUE	0.2303	TRUE	0.24185	TRUE	0.0182	FALSE	0.1753	TRUE	0.17765	TRUE	0.16625	TRUE
IESPGM.PTET51.1.104.176206	0	0.2539	TRUE	0.17195	TRUE	0.0639	FALSE	0.00555	FALSE	0.02125	FALSE	0.13225	TRUE	0.1369	TRUE	0.19335	TRUE
IESPGM.PTET51.1.104.176662	0	0.1217	TRUE	0.08015	TRUE	0	FALSE	0	FALSE	0	FALSE	0.0299	FALSE	0.1426	TRUE	0.17645	TRUE
IESPGM.PTET51.1.104.179286	0.0037	0.1338	TRUE	0.18445	TRUE	0	FALSE	0.0042	FALSE	0.0082	FALSE	0.0083	FALSE	0.1341	TRUE	0.1578	TRUE
IESPGM.PTET51.1.104.180367	0.0039	0.2051	TRUE	0.1875	TRUE	0	FALSE	0.0112	FALSE	0	FALSE	0.00625	FALSE	0.11955	TRUE	0.19575	TRUE
IESPGM.PTET51.1.104.180826	0	0.0949	TRUE	0.0943	TRUE	0	FALSE	0	FALSE	0	FALSE	0.011	FALSE	0.16495	TRUE	0.16565	TRUE
IESPGM.PTET51.1.104.184080	0.004	0.0086	FALSE	0.1067	TRUE	0	FALSE	0.0104	FALSE	0.0143	FALSE	0	FALSE	0.02	FALSE	0.1242	TRUE
IESPGM.PTET51.1.104.184552	0	0.2357	TRUE	0.2005	TRUE	0	FALSE	0	FALSE	0	FALSE	0.013	FALSE	0.1023	TRUE	0.22925	TRUE
IESPGM.PTET51.1.104.187368	0	0.22045	TRUE	0.14705	TRUE	0	FALSE	0	FALSE	0	FALSE	0.0186	FALSE	0.087	TRUE	0.18355	TRUE
IESPGM.PTET51.1.104.189370	0.01205	0.3131	TRUE	0.18355	TRUE	0.0137	FALSE	0	FALSE	0	FALSE	0.06555	FALSE	0.1395	TRUE	0.2412	TRUE
IESPGM.PTET51.1.104.192520	0	0.1536	TRUE	0.1796	TRUE	0	FALSE	0	FALSE	0	FALSE	0.0046	FALSE	0.1562	TRUE	0.1754	TRUE
IESPGM.PTET51.1.104.193518	0.00825	0.08835	TRUE	0.1754	TRUE	0.00835	FALSE	0.0061	FALSE	0.0076	FALSE	0.0238	FALSE	0.0743	TRUE	0.2019	TRUE
IESPGM.PTET51.1.104.197807	0.00425	0.17795	TRUE	0.146	TRUE	0	FALSE	0.0114	FALSE	0.02345	FALSE	0.025	FALSE	0.02795	FALSE	0.23985	TRUE
IESPGM.PTET51.1.104.198121	0	0.16095	TRUE	0.1565	TRUE	0.01665	FALSE	0	FALSE	0	FALSE	0.0297	FALSE	0.0489	FALSE	0.1807	TRUE
IESPGM.PTET51.1.104.198836	0.0065	0.08685	TRUE	0.0804	TRUE	0	FALSE	0.0083	FALSE	0.00745	FALSE	0.0046	FALSE	0.07795	FALSE	0.1803	TRUE
IESPGM.PTET51.1.104.199013	0.0038	0.2404	TRUE	0.1351	TRUE	0	FALSE	0	FALSE	0	FALSE	0.06375	FALSE	0.1327	TRUE	0.1775	TRUE
IESPGM.PTET51.1.104.199044	0.0042	0.1684	TRUE	0.19235	TRUE	0.013	FALSE	0.00495	FALSE	0	FALSE	0.0538	FALSE	0.19995	TRUE	0.17445	TRUE
IESPGM.PTET51.1.104.201908	0	0.19275	TRUE	0.1514	TRUE	0.00695	FALSE	0.00795	FALSE	0	FALSE	0.03285	FALSE	0.16795	TRUE	0.156	TRUE
IESPGM.PTET51.1.104.202253	0	0.163	TRUE	0.15595	TRUE	0	FALSE	0.0085	FALSE	0	FALSE	0	FALSE	0.21945	TRUE	0.1886	TRUE
IESPGM.PTET51.1.104.202376	0	0.2	TRUE	0.13325	TRUE	0	FALSE	0.009	FALSE	0	FALSE	0.0052	FALSE	0.14455	TRUE	0.12685	TRUE
IESPGM.PTET51.1.104.205028	0.0051	0.0651	FALSE	0.1026	TRUE	0	FALSE	0	FALSE	0.0227	FALSE	0.01165	FALSE	0	FALSE	0.093	TRUE
IESPGM.PTET51.1.104.206677	0	0.1219	TRUE	0.12015	TRUE	0	FALSE	0	FALSE	0	FALSE	0.0111	FALSE	0.07415	TRUE	0.19415	TRUE
IESPGM.PTET51.1.104.206696	0	0.0961	TRUE	0.1213	TRUE	0	FALSE	0	FALSE	0	FALSE	0.0058	FALSE	0.11705	TRUE	0.17075	TRUE
IESPGM.PTET51.1.104.208471	0	0.0909	TRUE	0.18865	TRUE	0.00735	FALSE	0	FALSE	0.006	FALSE	0	FALSE	0.11405	TRUE	0.21185	TRUE
IESPGM.PTET51.1.104.212611	0	0.1931	TRUE	0.1805	TRUE	0	FALSE	0	FALSE	0	FALSE	0.01325	FALSE	0.16485	TRUE	0.2084	TRUE
IESPGM.PTET51.1.104.213754	0	0.12645	TRUE	0.16105	TRUE	0.0156	FALSE	0	FALSE	0.00665	FALSE	0.0099	FALSE	0.10055	TRUE	0.1743	TRUE
IESPGM.PTET51.1.104.214460	0.0098	0.2085	TRUE	0.15185	TRUE	0	FALSE	0.00455	FALSE	0.00795	FALSE	0.0299	FALSE	0.11805	TRUE	0.1332	TRUE
IESPGM.PTET51.1.104.214984	0.235	0.6775	TRUE	0.45265	TRUE	0.2851	FALSE	0.2409	FALSE	0.2848	FALSE	0.3903	TRUE	0.56345	TRUE	0.43045	TRUE
IESPGM.PTET51.1.104.216711	0.00475	0.07535	TRUE	0.20145	TRUE	0	FALSE	0.00675	FALSE	0	FALSE	0.01475	FALSE	0.0847	FALSE	0.18295	TRUE
IESPGM.PTET51.1.104.216804	0	0.18685	TRUE	0.118	TRUE	0	FALSE	0	FALSE	0.01785	FALSE	0	FALSE	0.10055	TRUE	0.1879	TRUE
IESPGM.PTET51.1.104.217458	0	0.2305	TRUE	0.14045	TRUE	0.0239	FALSE	0	FALSE	0	FALSE	0.0716	TRUE	0.18605	TRUE	0.17245	TRUE
IESPGM.PTET51.1.104.218554	0	0.2166	TRUE	0.1457	TRUE	0.00695	FALSE	0	FALSE	0.01725	FALSE	0.0179	FALSE	0.1631	TRUE	0.1453	TRUE
IESPGM.PTET51.1.104.221204	0	0.1388	TRUE	0.14395	TRUE	0	FALSE	0.006	FALSE	0.0066	FALSE	0	FALSE	0.106	TRUE	0.13695	TRUE
IESPGM.PTET51.1.104.222022	0	0.23615	TRUE	0.1506	TRUE	0.09985	TRUE	0.11495	TRUE	0	FALSE	0.0434	FALSE	0.124	TRUE	0.1019	TRUE
IESPGM.PTET51.1.104.222482	0	0.2434	TRUE	0.1728	TRUE	0.00695	FALSE	0	FALSE	0.00675	FALSE	0.12745	TRUE	0.1018	TRUE	0.16425	TRUE
IESPGM.PTET51.1.104.222509	0	0.27615	TRUE	0.2162	TRUE	0.00715	FALSE	0	FALSE	0.02085	FALSE	0.1339	TRUE	0.1779	TRUE	0.1882	TRUE
IESPGM.PTET51.1.104.222625	0	0.1826	TRUE	0.1366	TRUE	0	FALSE	0.00325	FALSE	0	FALSE	0.0124	FALSE	0.10125	TRUE	0.21495	TRUE
IESPGM.PTET51.1.104.225237	0.00445	0.1887	TRUE	0.18485	TRUE	0	FALSE	0	FALSE	0.00875	FALSE	0.0083	FALSE	0.22135	TRUE	0.2433	TRUE
IESPGM.PTET51.1.104.225249	0.01405	0.16155	TRUE	0.1687	TRUE	0	FALSE	0	FALSE	0.0098	FALSE	0.0175	FALSE	0.20565	TRUE	0.22575	TRUE
IESPGM.PTET51.1.104.228642	0.0075	0.19995	TRUE	0.1214	TRUE	0	FALSE	0.0065	FALSE	0	FALSE	0	FALSE	0.0193	FALSE	0.23855	TRUE
IESPGM.PTET51.1.104.230676	0.00425	0.1008	TRUE	0.2126	TRUE	0	FALSE	0.0084	FALSE	0	FALSE	0.0204	FALSE	0.1403	TRUE	0.19595	TRUE
IESPGM.PTET51.1.104.232146	0.00395	0.13535	TRUE	0.12655	TRUE	0.0064	FALSE	0	FALSE	0	FALSE	0.03665	FALSE	0.0621	FALSE	0.22175	TRUE
IESPGM.PTET51.1.104.232537	0.0085	0.22175	TRUE	0.11865	TRUE	0	FALSE	0.0046	FALSE	0.0125	FALSE	0.0058	FALSE	0.12975	TRUE	0.12485	TRUE
IESPGM.PTET51.1.104.232728	0	0.161	TRUE	0.1159	TRUE	0	FALSE	0.0099	FALSE	0	FALSE	0.00495	FALSE	0.07915	FALSE	0.16415	TRUE
IESPGM.PTET51.1.104.233746	0.0125	0.2033	TRUE	0.157	TRUE	0	FALSE	0	FALSE	0.0078	FALSE	0.0671	FALSE	0.1548	TRUE	0.13365	TRUE
IESPGM.PTET51.1.104.235841	0	0.0311	FALSE	0.1174	TRUE	0.0167	FALSE	0.0057	FALSE	0	FALSE	0	FALSE	0.1103	TRUE	0.1142	TRUE
IESPGM.PTET51.1.104.236916	0.0085	0.07965	TRUE	0.115	TRUE	0.00945	FALSE	0	FALSE	0	FALSE	0.0087	FALSE	0.0954	TRUE	0.18725	TRUE
IESPGM.PTET51.1.104.236957	0.0112	0.20865	TRUE	0.1135	TRUE	0.00695	FALSE	0	FALSE	0	FALSE	0.00465	FALSE	0.04265	FALSE	0.1312	TRUE
IESPGM.PTET51.1.104.238219	0.008	0.0999	TRUE	0.14055	TRUE	0	FALSE	0	FALSE	0	FALSE	0.0132	FALSE	0.0769	FALSE	0.1917	TRUE
IESPGM.PTET51.1.104.238394	0.0076	0.22825	TRUE	0.0925	TRUE	0	FALSE	0.0051	FALSE	0	FALSE	0.01535	FALSE	0.11945	TRUE	0.2038	TRUE
IESPGM.PTET51.1.104.239394	0.00335	0.17165	TRUE	0.1197	TRUE	0	FALSE	0.00545	FALSE	0	FALSE	0.0093	FALSE	0.1191	TRUE	0.14665	TRUE
IESPGM.PTET51.1.104.239671	0.00875	0.16095	TRUE	0.18855	TRUE	0.00805	FALSE	0.01165	FALSE	0	FALSE	0.08625	FALSE	0.13415	TRUE	0.1823	TRUE
IESPGM.PTET51.1.104.240125	0.00405	0.08835	TRUE	0.1703	TRUE	0	FALSE	0	FALSE	0.00805	FALSE	0.0238	FALSE	0.0841	TRUE	0.27395	TRUE
IESPGM.PTET51.1.104.240592	0	0.07625	TRUE	0.09215	TRUE	0	FALSE	0.02035	FALSE	0.01785	FALSE	0.03025	FALSE	0.0172	FALSE	0.19005	TRUE
IESPGM.PTET51.1.104.24121	0.0072	0.1512	TRUE	0.1224	TRUE	0.02215	FALSE	0	FALSE	0	FALSE	0.0119	FALSE	0.06475	FALSE	0.2155	TRUE
IESPGM.PTET51.1.104.243630	0.0127	0.1858	TRUE	0.1876	TRUE	0	FALSE	0	FALSE	0.0078	FALSE	0.0315	FALSE	0.18245	TRUE	0.1347	TRUE
IESPGM.PTET51.1.104.243761	0.0076	0.064	FALSE	0.1523	TRUE	0	FALSE	0	FALSE	0	FALSE	0	FALSE	0.24495	TRUE	0.21715	TRUE
IESPGM.PTET51.1.104.244913	0	0.15925	TRUE	0.15815	TRUE	0.0059	FALSE	0	FALSE	0	FALSE	0.05415	FALSE	0.10785	TRUE	0.1796	TRUE
IESPGM.PTET51.1.104.245002	0.01285	0.222	TRUE	0.1022	TRUE	0	FALSE	0	FALSE	0	FALSE	0.03295	FALSE	0.15285	TRUE	0.16	TRUE
IESPGM.PTET51.1.104.245276	0	0.0932	TRUE	0.112	TRUE	0	FALSE	0.00485	FALSE	0	FALSE	0.0123	FALSE	0.1533	TRUE	0.14425	TRUE
IESPGM.PTET51.1.104.247520	0	0.07765	TRUE	0.12415	TRUE	0	FALSE	0	FALSE	0	FALSE	0.02165	FALSE	0.0906	TRUE	0.13055	TRUE
IESPGM.PTET51.1.104.248640	0.0038	0.27275	TRUE	0.16215	TRUE	0	FALSE	0.0224	FALSE	0	FALSE	0.13875	TRUE	0.1186	TRUE	0.13345	TRUE
IESPGM.PTET51.1.104.24996	0.0078	0.15645	TRUE	0.18065	TRUE	0	FALSE	0	FALSE	0	FALSE	0.0184	FALSE	0.19605	TRUE	0.23395	TRUE
IESPGM.PTET51.1.104.250168	0.0044	0.1777	TRUE	0.15825	TRUE	0	FALSE	0	FALSE	0.01065	FALSE	0.05275	FALSE	0.15215	TRUE	0.14095	TRUE
IESPGM.PTET51.1.104.251213	0.00435	0.1527	TRUE	0.142	TRUE	0	FALSE	0	FALSE	0	FALSE	0.00575	FALSE	0.13365	TRUE	0.1585	TRUE
IESPGM.PTET51.1.104.251648	0.0038	0.16945	TRUE	0.12735	TRUE	0.0052	FALSE	0	FALSE	0.00845	FALSE	0.0403	FALSE	0.0921	TRUE	0.15715	TRUE
IESPGM.PTET51.1.104.252053	0	0.1261	TRUE	0.16205	TRUE	0	FALSE	0.01	FALSE	0	FALSE	0.0407	FALSE	0.1989	TRUE	0.13225	TRUE
IESPGM.PTET51.1.104.252633	0.0076	0.28645	TRUE	0.1714	TRUE	0	FALSE	0.0152	FALSE	0	FALSE	0.08905	FALSE	0.221	TRUE	0.16315	TRUE
IESPGM.PTET51.1.104.253347	0.0137	0.0711	FALSE	0.13495	TRUE	0	FALSE	0.0047	FALSE	0	FALSE	0.0115	FALSE	0.0405	FALSE	0.2155	TRUE
IESPGM.PTET51.1.104.25364	0.00405	0.1914	TRUE	0.1672	TRUE	0	FALSE	0.00475	FALSE	0	FALSE	0.0808	TRUE	0.22685	TRUE	0.21975	TRUE
IESPGM.PTET51.1.104.253830	0.00325	0.1997	TRUE	0.15315	TRUE	0	FALSE	0	FALSE	0	FALSE	0.01875	FALSE	0.23535	TRUE	0.25545	TRUE
IESPGM.PTET51.1.104.257520	0	0.19085	TRUE	0.1144	TRUE	0	FALSE	0	FALSE	0	FALSE	0.009	FALSE	0.1023	TRUE	0.22	TRUE
IESPGM.PTET51.1.104.257653	0.0038	0.10915	TRUE	0.14325	TRUE	0	FALSE	0.0102	FALSE	0	FALSE	0	FALSE	0.0741	FALSE	0.26525	TRUE
IESPGM.PTET51.1.104.259624	0	0.09085	TRUE	0.09735	TRUE	0	FALSE	0.0038	FALSE	0.0147	FALSE	0	FALSE	0.03055	FALSE	0.19275	TRUE
IESPGM.PTET51.1.104.260670	0.0037	0.18135	TRUE	0.12445	TRUE	0	FALSE	0.00405	FALSE	0	FALSE	0.07175	FALSE	0.14425	TRUE	0.1774	TRUE
IESPGM.PTET51.1.104.260807	0	0.1868	TRUE	0.13255	TRUE	0.00745	FALSE	0	FALSE	0	FALSE	0.0336	FALSE	0.1085	TRUE	0.1806	TRUE
IESPGM.PTET51.1.104.260821	0	0.1687	TRUE	0.1502	TRUE	0.0198	FALSE	0	FALSE	0	FALSE	0.0293	FALSE	0.12645	TRUE	0.208	TRUE
IESPGM.PTET51.1.104.260886	0	0.14975	TRUE	0.1427	TRUE	0	FALSE	0.0097	FALSE	0	FALSE	0.0393	FALSE	0.15195	TRUE	0.119	TRUE
IESPGM.PTET51.1.104.262122	0.0081	0.1238	TRUE	0.1159	TRUE	0	FALSE	0.0039	FALSE	0.006	FALSE	0.0707	FALSE	0.14765	TRUE	0.15545	TRUE
IESPGM.PTET51.1.104.262788	0.0048	0.04675	FALSE	0.08045	TRUE	0.00735	FALSE	0.0052	FALSE	0	FALSE	0	FALSE	0.02065	FALSE	0.1395	TRUE
IESPGM.PTET51.1.104.263828	0	0.1023	TRUE	0.1345	TRUE	0	FALSE	0	FALSE	0.013	FALSE	0.023	FALSE	0.1561	TRUE	0.17235	TRUE
IESPGM.PTET51.1.104.264644	0.0143	0.1871	TRUE	0.16365	TRUE	0	FALSE	0	FALSE	0.0135	FALSE	0.0829	FALSE	0.14475	TRUE	0.123	TRUE
IESPGM.PTET51.1.104.264723	0.0066	0.0887	TRUE	0.13045	TRUE	0	FALSE	0.00465	FALSE	0	FALSE	0.0116	FALSE	0.0268	FALSE	0.1765	TRUE
IESPGM.PTET51.1.104.265768	0.0081	0.0949	TRUE	0.1249	TRUE	0	FALSE	0	FALSE	0	FALSE	0.0152	FALSE	0.08495	TRUE	0.16135	TRUE
IESPGM.PTET51.1.104.266286	0	0.0548	FALSE	0.09235	TRUE	0	FALSE	0.0139	FALSE	0	FALSE	0.02585	FALSE	0.1338	TRUE	0.19735	TRUE
IESPGM.PTET51.1.104.267340	0	0.1335	TRUE	0.16485	TRUE	0.0139	FALSE	0.0253	FALSE	0	FALSE	0.0424	FALSE	0.1429	TRUE	0.17895	TRUE
IESPGM.PTET51.1.104.26842	0.00825	0.16175	TRUE	0.17955	TRUE	0.00665	FALSE	0.0098	FALSE	0	FALSE	0.0149	FALSE	0.18535	TRUE	0.23925	TRUE
IESPGM.PTET51.1.104.268551	0.0042	0.14405	TRUE	0.12545	TRUE	0	FALSE	0	FALSE	0	FALSE	0.0561	FALSE	0.111	TRUE	0.1799	TRUE
IESPGM.PTET51.1.104.269039	0.0065	0.1613	TRUE	0.1281	TRUE	0.02025	FALSE	0.01205	FALSE	0	FALSE	0.09165	TRUE	0.2551	TRUE	0.17415	TRUE
IESPGM.PTET51.1.104.269663	0.00765	0.0137	FALSE	0.05465	FALSE	0	FALSE	0.02	FALSE	0	FALSE	0	FALSE	0.05855	FALSE	0.089	TRUE
IESPGM.PTET51.1.104.269910	0	0.1344	TRUE	0.16215	TRUE	0	FALSE	0	FALSE	0	FALSE	0.0769	FALSE	0.13335	TRUE	0.12	TRUE
IESPGM.PTET51.1.104.270122	0.0077	0.0338	FALSE	0.07685	TRUE	0	FALSE	0	FALSE	0	FALSE	0.0055	FALSE	0.04125	FALSE	0.17615	TRUE
IESPGM.PTET51.1.104.270768	0	0.2088	TRUE	0.1307	TRUE	0.00735	FALSE	0.0059	FALSE	0	FALSE	0.036	FALSE	0.1865	TRUE	0.22085	TRUE
IESPGM.PTET51.1.104.270828	0	0.2279	TRUE	0.10075	TRUE	0	FALSE	0.0058	FALSE	0	FALSE	0.06145	FALSE	0.0921	TRUE	0.1698	TRUE
IESPGM.PTET51.1.104.271491	0.0076	0.11555	TRUE	0.1437	TRUE	0	FALSE	0	FALSE	0	FALSE	0.05635	FALSE	0.0706	FALSE	0.1815	TRUE
IESPGM.PTET51.1.104.271971	0	0.06995	TRUE	0.0951	TRUE	0.0078	FALSE	0.01075	FALSE	0	FALSE	0.0142	FALSE	0.0852	TRUE	0.12135	TRUE
IESPGM.PTET51.1.104.273845	0.00375	0.0893	TRUE	0.1554	TRUE	0	FALSE	0.00485	FALSE	0	FALSE	0.02875	FALSE	0.0595	FALSE	0.14675	TRUE
IESPGM.PTET51.1.104.274147	0.0126	0.1498	TRUE	0.14855	TRUE	0.0154	FALSE	0.0053	FALSE	0	FALSE	0.00945	FALSE	0.06665	FALSE	0.1808	TRUE
IESPGM.PTET51.1.104.274774	0	0.0153	FALSE	0.1284	TRUE	0.01815	FALSE	0.00455	FALSE	0	FALSE	0.0077	FALSE	0.15065	TRUE	0.04515	FALSE
IESPGM.PTET51.1.104.275534	0.0079	0.1755	TRUE	0.1242	TRUE	0.0435	FALSE	0.171	TRUE	0	FALSE	0.0556	FALSE	0.12815	TRUE	0.12445	TRUE
IESPGM.PTET51.1.104.276017	0.0034	0.1226	TRUE	0.18555	TRUE	0.006	FALSE	0.00505	FALSE	0	FALSE	0.01085	FALSE	0.03945	FALSE	0.1368	TRUE
IESPGM.PTET51.1.104.277041	0.007	0.0463	FALSE	0.1061	TRUE	0	FALSE	0	FALSE	0	FALSE	0.011	FALSE	0.16465	TRUE	0.1039	TRUE
IESPGM.PTET51.1.104.277068	0.0035	0.07915	TRUE	0.11775	TRUE	0	FALSE	0	FALSE	0.00835	FALSE	0	FALSE	0.18525	TRUE	0.1003	TRUE
[truncated: 42,281 more rows]

## Sheet: Figure 1
Pgm relative mean intensity
Without pre-extraction						with pre-extraction
	Control	KU70	KU80c	PGM		Control	KU70	KU80c	PGM
	0.567294412171898	0.19215092768249	1.40829717361063	0.193496973532825		0.541353860630154	0.286439904781659	0.197693878194893	0.0667155759321352
	0.628786816763733	0.516946142405297	1.111256782281	0		0.680400572500605	0.18500985824786	0.22356398288438	0.0751565762265968
	0.904975483832436	0.611753741712158	0.553941541113418	0		0.829980874432159	0.272192216072787	0.228169038853682	0.0847030700106483
	0.947806402323955	0.157475751349405	0.923864670423241	0		0.381407532567052	0.193450492796295	0.256654227632116	0.105566059348925
	1.15959058705251	0.581839040223769	0.736084513795166	0.0216896952463272		0.398230595798139	0.269396871442243	0.0841184511121219	0.188083378856217
	0.743436709632519	0.673886030305318	0.512247714907373	0		1.09110927323427	0.309531645906113	0.136814511606444	0.113743200010036
	0.769075453057615	0.508152009363509	0.506329824782606	0		0.933720659383684	0.224394435362097	0.193455090746341	0.180442369620415
	1.21761290253009	0.615397198412982	0.629822542929215	0		1.17558923817809	0.26953418295045	0.157816902430222	0.122639031613075
	1.07744296911485	0.607380896882785	1.09318740040696	0		1.45729105996668	0.276588587809297	0.182876775172309	0.168673655229229
	0.767434267555127	0.642492644320221	0.548676724198714	0.0426101858848922		1.08212822280609	0.319604239224463	0.171228391223817	0.212514220682284
	1.40545460879894	0.650440096521782	0.749372931927922	0		1.04340653423577	0.256202270042318	0.1821482613371	0.162421906150091
	0.787530225270026	0.557083393127178	1.27909717792408	0.0410713619143764		1.35741470254216	0.302424573619461	0.227014326398821	0.211630996277896
	0.932961491658033	0.709322116146329	0.668821871855639	0.0558601147544111		1.39131517924102	0.23353484655795	0.218421384755096	0.221549192523662
	1.48553674687752	0.379171833822606	1.24710853557478	0.0566644076344781		1.34067560414886	0.280633373115546	0.181464629764277	0.16851669793446
	0.941005913576673	0.458077146087492	0.964970125197942	0.0363389245071258		1.31015817369595	0.30711150444925	0.210684915806396	0.193104862801322
	0.876341711660671	0.859113204056967	1.46454276165441	0.123398071057484		1.14414960524416	0.265642958725868	0.167885524791713	0.114972629153153
	1.32232899859066	0.411852951106193	1.40019228041419	0.184989519141358		1.02893924116116	0.313997091392185	0.209161635855762	0.196608187240163
	0.86570316317042	0.608533666906948	0.690200003152138	0.00540674607289238		0.995448556760233	0.424558980214933	0.162447821868535	0.140065889282509
	1.00125645877211	0.541532901269233	0.595258520933929	0.0450850289208655		1.19233089679358	0.285281273619372	0.17849132356716	0.162706352059786
	0.899408808234711	0.977568556926367	0.53614689294593	0.0076825896638079		1.39285063330956	0.340211572090268	0.161810065297312	0.177304164214812
	0.868567544094677	0.551561428117568	0.778412085628657	0.0116278220966528		1.02861785490276	0.297767581714406	0.251835784981111	0.118664992038224
	1.27413886494831	0.736797643528039	0.969024106389632	0.144501053892434		0.932833620770638	0.264627491008211	0.256414298238781	0.205787367514818
	0.75684150801597	0.577930803936191	0.57731348260642	0.000594841609216211		1.15658789611224	0.38314498289892	0.271987973041744	0.186322050491813
	0.893222073924271	1.02934648714965	0.739227361220906	0.127834871106591		1.39421047703596	0.27092312961052	0.154960478213264	0.150755757394602
	0.926938585569347	0.171384062292882	0.877336625934961	0.00575646748196443		0.986982685735043	0.366156236719713	0.145502285969878	0.214221418634777
	0.996519707912945	0.450726443368109	0.651865360575547	0.0658447605246153		1.29284804125647	0.355131972240602	0.252097450138303	0.199174888354758
	0.975507473470197	0.474767965319847	0.730612900041558	0.133697847670446		0.507882926514658	0.312888306188357	0.150994276053264	0.175111046541495
	0.843464083461977	0.406266864974853	0.713722666609154	0.0837887204891455		0.599347438827047	0.414233969888917	0.0947881509433287	0.118724242894505
	1.32744334239435	0.482634208494016	0.790797913948293	0.114655367634677		1.58271754655981	0.350587368864525	0.187124183777198	0.153250615539721
	1.4082536243365	0.420359078281687	0.484039232504183	0.216005312181935		1.06517396125037	0.309179641480394	0.121746663558027	0.123863444810686
	1.42071054166172	0.339282772487808	0.64589297164486	0.0604795729018997		0.888551129613925	0.295645680017378	0.203748490165788	0.214429684872111
	0.757679561952368	0.512451608461334	0.652818633448663	0.178657288779799		1.25347584725337	0.274745227836108	0.223619680779261	0.206918567725122
	0.799123871555356	0.717327385193745	1.08371257147265	0.160045158523505		1.3834279184297	0.308037886884756	0.231251180618377	0.187021252395475
	0.915724771905492	0.360233042534783	0.586452525899375	0.112743595975549		1.02937625541335	0.320090054446422	0.243097642164894	0.302608439371889
	0.886313582977128	0.914600371122767	0.521763853438858	0.083746747283977		0.611113122752451	0.266579529800681	0.129527649023087	0.207498066179278
	1.04935708828724	0.18728269949093	0.601609249368121	0.24250832205891		1.07439133586108	0.309115479177472	0.242438515575841	0.192218921426453
	0.954949976400441	1.03528743765196	0.645582154254018	0.2229227618369		1.15939013766816	0.308898957529828	0.244608643498926	0.249025810509509
	1.30226456225514	0.612577528076839	0.554646541648452	0.166786669110956		1.26019522875275	0.339379708877877	0.207768979485996	0.218564025705402
	0.751512238175543	0.9848460139142	0.535888998292039	0.225892075774078		1.1050576771962	0.306627517957423	0.219971102918496	0.206649901143996
	0.786564260894162	0.951002421339642	0.437216297216745	0.241301550934816		1.12359948550451	0.350271677794287	0.220661370169228	0.341456414815926
	0.939567543265167	0.830159821688534	0.430769013820466	0.119776015714237		0.574603204903044	0.302853071214136	0.141518893746636	0.2262670550174
	0.536274886336394	0.690999816678294	0.89692475763792	0.136145068023966		1.26273956711058	0.302909239353908	0.24004000538397	0.271732368818705
	0.923324908276934	0.436927627742464	0.88980565410595	0.193387561165992		0.921362310147107	0.276230313451696	0.236270313339025	0.219871463251012
	0.655825441237098	0.29546540072383	0.792968575673293	0.268483846537335		0.876635907813128	0.331661788477661	0.219202827265272	0.200062606210328
	0.64775721238193	0.529901263426656	0.464077074749633	0.258582898324473		0.915918389540881	0.314953360502993	0.186588418097916	0.272600649885441
	0.56889702546015	0.646191346385949	0.496080648278642	0.0846042117539906		1.07404037642397	0.337636511066497	0.203147569444369	0.193955013315034
	0.564511489128028	0.480529658714707	0.524818192149352	0.144060501140161		0.860718431743573	0.266883934993532	0.222036627478023	0.270214836305629
	0.622756113281201	0.716707492383025	0.992984834068971	0.23777638235765		0.747152096049538	0.295960221600104	0.325252298362268	0.232318741020083
	0.856321239354276	0.317424686714817	0.510087422057168			0.958818099470389	0.283281217598576	0.136638901264327	0.261714585154887
	0.8531499397361	0.686310845594182	0.382765436973417			0.867802357532475	0.283951525566151	0.229658199924993	0.22847537727553
	0.736364639316616					0.869710611300848	0.326075853914916	0.198491100033638	0.24873525141623
	0.692219942913123					0.840875664819113	0.260493045676055	0.229938100134074	0.208222138812738
	0.652889307699263					0.738854468196522	0.309693305649794	0.131952074933402	0.212002071746422
						1.0125676130256	0.297191688471082	0.175029589676466	0.279541516727799
						0.848679953531857	0.309266062041495	0.259553862129625	0.231662749396971
						0.651092664157217	0.306773816367994	0.163340660168474	0.228563208571305
						1.1452803352097	0.338240044259533	0.153547967059205	0.23493847530851
						0.988674052109721	0.313295120268608	0.236162575009527	0.290574350113814
						1.14133309959321	0.328210452224004	0.179288336408175	0.209370529086284
						1.06887071308816	0.295978195404832	0.156395299874935	0.269112216534819
						0.812774718363064	0.216040482621925	0.198345846611715	0.270842195239815
						0.69858159847853	0.264922595802105	0.189533039356674	0.247224981574251
						0.741050198341698	0.317429565600764	0.264307358736223	0.237924269119958
						0.773767591143808	0.248615443467859	0.152895528397493	0.265301769932644
						0.922719907147919	0.358145771747787	0.166837557927137	0.224897597395595
						0.821504240023904	0.29278434435378	0.172218726964515	0.246402523259683
						1.0346323915597	0.324411604995811		0.298080033319839
						0.750890804181511	0.286927078488859		0.259699690295304
						0.940600080894359	0.273279056515029		0.260741700724593
						0.88695203573678	0.283582592324351		0.222221694967395
						1.1129332863841	0.257820382712661		0.247747946142608
						0.939420340961274	0.320251400693508		0.27154233763326
						0.827746897702501	0.273947222255878		0.247174560872036
						1.17013700991212	0.261303068625725		0.266843493932896
						0.949524283940143	0.248780290426913		0.213006305836124
						0.67027139304591	0.29923208105365		0.253095362046691
						0.710097739115019	0.243699242128933		0.213309195795437
						0.950414353020266	0.333537177352878		0.237453135988488
						0.839183566952382			0.275871150853745
						0.928518810397546			0.207894691620222
						0.780240668819079			0.245418352952002
						0.757158489338205			0.235591593212843
						0.794949615518324			0.2503960518728
						0.764522210837354			0.281137475638826
						0.633065094762111			0.272008559318089
						0.554675219154418			0.235412220911597
						0.957903316408764			0.260045999532897
						0.852814712361062			0.214961949839426

## Sheet: Figure 2 & S3
FLAG-Ku80c relative mean intensity
	Control	KU70	PGM
	0.946398272875305	0.10114955824378	0.235825635024305
	0.971052976228634	0.188236265590136	0.221701772114786
	1.36534686540758	0.0826019065668733	0.313023381725331
	1.63414656773583	0.13525694456691	0.573700128635052
	0.681477430110531	0.126000670129196	0.582706504557472
	0.764382725175905	0.11169795008833	0.462242047690165
	0.62540571943317	0.117815031136603	0.918891049011284
	1.29966785227772	0.10557251123018	1.32430333266833
	1.50555664810704	0.129383911567017	0.370630422076921
	1.06218235621203	0.117769898963272	0.453231492862807
	0.72233458368955	0.116355757532246	1.31758365352799
	0.982916887347671	0.129971465601302	0.622973596759242
	1.02726342654994	0.112074051532751	0.401172366706932
	0.988872662665337	0.145791963915657	0.684308220315546
	0.761372242058555	0.3356864189852	0.775576339942884
	0.70331387997366	0.456430862483354	1.02626633983173
	1.09540715781225	0.139806100482438	0.789360039990449
	1.23009911443154	0.195188291845026	0.273752540460784
	1.07487285472781	0.139618049760227	0.884563852288414
	0.557929777179953	0.155674238313086	0.897780057045396
	0.465952079494139	0.154698046119565	0.475869456693047
	0.388144212672161	0.149811234685045	0.242796048460922
	0.466222872534122	0.148420495121672	0.535086211226762
			0.788164873178175
			0.780238326291739
			1.04130621870366
i13_XRCC4 Ku80GFLAG green
Name	Area	Mean_gray value	Min_gray value	Max_gray value
1-GREEN-300ms.tif	4423	2503.306	637	3826
1-GREEN-300ms.tif	4980	2203.756	1019	3385
2a-GREEN-300ms.tif	3433	3732.204	1497	4095
2b-GREEN-300ms.tif	4748	3316.939	1080	4095
3-GREEN-300ms.tif	2852	3851.078	2190	4095
3-GREEN-300ms.tif	3658	3659.855	1636	4095
4-GREEN-300ms.tif	2870	1750.702	793	3204
4-GREEN-300ms.tif	2600	1912.363	786	3505
5-GREEN-300ms.tif	3399	2088.977	911	4095
5-GREEN-300ms.tif	2942	2104.935	970	3357
6-GREEN-300ms.tif	2437	3896.153	1547	4095
6-GREEN-300ms.tif	3019	3575.803	1595	4095
7-GREEN-300ms.tif	5277	3777.196	1523	4095
8-GREEN-300ms.tif	2964	3046.510	1174	4095
8-GREEN-300ms.tif	3244	3344.790	1702	4095
9-GREEN-300ms.tif	5987	3876.915	1457	4095
9-GREEN-300ms.tif	4845	4036.544	1733	4095
10-GREEN-300ms.tif	4074	4005.339	2912	4095
10-GREEN-300ms.tif	5236	3864.763	1927	4095
11-GREEN-300ms.tif	3927	3630.975	1571	4095
11-GREEN-300ms.tif	2723	3801.497	2099	4095
12-GREEN-300ms.tif	3078	3529.145	1755	4095
13-GREEN-300ms.tif	4316	2615.879	1061	4095
13-GREEN-300ms.tif	4545	2641.631	1110	4095
14-GREEN-300ms.tif	3344	3533.024	1820	4095
15-GREEN-300ms.tif	4360	3006.787	1333	4095
15-GREEN-300ms.tif	3574	3862.621	2335	4095
15-GREEN-300ms.tif	2558	3966.980	2711	4095

## Sheet: Figure 4 & S9
GFP relative mean intensity
Without pre-extraction				With pre-extraction
	GFP-KU80c	GFP-KU80a		GFP-KU80c	GFP-KU80a
	0.48689338946085	1.21205964958962		0.832302886654193	0.15732083544336
	1.12406211141314	1.07250484144791		0.518863638215136	0.15880123399779
	0.895535993649109	1.7043015391412		0.926576162889864	0.15117845413241
	1.31387128146941	1.18221897985925		0.67506760034993	0.169454937827968
	1.18484287285144	0.759552824064584		0.909967582711141	0.157093813810128
	0.909411419660786	1.05244163112582		1.10300811349269	0.152910812480072
	1.00832203335509	1.31131905043752		0.948195906941346	0.141871551570948
	0.904865525455329	1.63282506872792		0.711691913379241	0.181400269591674
	0.927888988060721	1.44237122348041		0.973177708721235	0.166717365376852
	0.873683009728549	1.47611964895785		1.29264514794914	0.161383880473718
	0.976979851875558	1.35519965395666		1.04408139772002	0.232318460915057
	0.877654074943931	1.3635886628842		1.04310088739536	0.208049787383436
	0.998436879255361	1.56103233342456		1.15439952046494	0.174632465478622
	1.02626024059327	1.56766687518114		0.957356227498449	0.217153809575576
	0.853766310993078	1.54855403318723		1.09835691227151	0.183149128376028
	1.17932591066373	1.47968575953723		1.30255797279661	0.245291976140112
	1.0180114082705	1.44923116147021		0.889989397729274	0.22935700753883
	1.0271029545802	1.18087616545797		0.826321618982189	0.261749896081543
	1.03481403974933	1.64139956753805		1.15098683639669	0.20801739590118
	0.998690399579989	1.61721910321559		0.837970833534017	0.245584483881464
	1.23911793073092	1.21654929561227		0.810272412982561	0.208023583564939
	0.76228699416121	1.49016511072442		0.840894457784079	0.197432412639723
	0.867694636120718	1.203509320551		0.838250778442888	0.166716193470837
	1.12522048503711	1.6052518382976		0.930229978339772	0.244840604819362
	0.930066244657345	1.61963979258612		1.41224996959582	0.201074087143316
	1.0565856373107	1.18589799030627		1.105274626602	0.216518074000541
	1.08762765363109	0.884084363973587		1.09091207461545	0.218043192488504
	1.32327513834932	0.939591676698496		1.09000019110703	0.259511883726515
	0.914078082023431	1.44680171610566		1.04931105175022	0.204969737118487
	1.07894453207484	1.46793182614181		1.17824288586559	0.212922760098903
	0.909469927454947	1.1540954533622		1.03403080360142
	1.07646372090203	1.183610416255		0.838144978767851
	0.846948498615066	1.41474089751302		0.798153170366224
	0.855884252791485	1.5946471190301		1.07324385701793
	1.0617832679929	1.7389986382383		1.20046213015812
	1.16489223959535	1.14901976099307		1.14562302256588
	1.17613352366332	1.69259049801143		1.11371249053896
	1.17923899632675	1.13530807610463		0.944042062632944
	0.694222415851958	1.35535088651701		0.531799839952672
	0.826135339422448	1.54746857237985		1.07638690895025
	1.00782879247522	1.73451141322781		0.498193325540792
	1.03102612410477	1.88629435034905		0.883448240239529
	1.05836693736657	1.24360261367863		1.18328034730932
	1.14670878382413	1.45442641149045
	0.752513246971602	1.12319026457974
	0.959379254784785	1.63771753082583
	0.858997028841633	1.73660764661707
	1.2870224985814
	0.802106874314191
	0.800111556782304
	1.22018900496169
	0.94114257709598
	0.962423516190461
	1.02630918538935
	0.817148179087574
	0.990695773535293
	1.02843584283158

## Sheet: Figure S1
Pgm relative mean intensity
Late time point with pre-extraction
	Control	KU80c	PGM
	3.73021819864741	5.26830970814601	2.38898293431209
	1.47655137654773	4.72420638312451	2.36066248607255
	1.89658002342386	6.31668057750035	2.40880544357278
	0.749047628290698	4.5960077620453	2.51704750630078
	1.76418656806485	6.14104469004649	1.81991103278085
	1.66052473075188	5.43536452040623	1.9487715212445
	1.08005350079216	6.44973847811092	1.79919400362765
	1.39665360733017	5.67065225314162	1.57283020241358
	1.63679997513014	5.59125845694707	2.45356623940449
	1.61192162396978	4.14425846019125	1.88800152609734
	0.862082590471585	5.02226518036315	2.88800516351155
	1.66559023965328	5.90421088150265	2.47426393455425
	1.25575512385772	6.16996578132624	2.75740848153894
	1.63089730387977	6.84430166458888	1.69684365621472
	1.33219919559404	8.72714681196866	2.75690644191627
	1.21564802265412	6.19117324970004	2.08882381983304
	1.44441181816193	6.90397735514132	3.70124168322446
	0.837476848759736	4.33316649654018	2.86980219927239
	1.6058778144943	8.71065168470007	3.32376846685427
	0.914335957103243	4.26749662045443	1.95895474085658
	1.05106989623462	6.12184731356371	2.44285971276596
	0.625014196019334	7.27632770506658	2.83187532919008
	1.48609850744661	6.98134623670887	2.69803569037374
	0.776659163070752	4.3310719795008	3.50763612850628
	0.858489043698792	6.3727453206769	2.42849325927616
	0.90351149304373	5.92694509168146	3.55515330876182
	1.10816707519489	5.70975011936563	1.72395379583889
	0.955545096502948	7.26773309607052	3.57913842896323
	0.903485069905695	4.34860212042024	1.96369414956661
	0.946300220524518	6.71196492230664	2.87896973923705
	1.22635068249196	4.63808950946695	3.16556991710333
	0.784705975302657	7.34884246283702	3.24373535961263
	0.71496306915879	4.64951461656668	2.83203966821933
	1.04399751777611	6.44146545803877	3.57007915941783
	1.12075480036817	4.66667741142075	3.43557571981669
	0.739524342662726	4.11365982187965	3.52181375322915
	1.01633055885287	4.64097349831348	2.8675974784134
	0.673083684306484	5.25515678560549	2.74407833063355
	0.725144355370518	5.40269263245904	2.53875185856301
	0.798349337063784	12.3088044615802	3.79431428685311
	1.00137764059204	11.2351872505333	2.97929452755621
	0.479489729990374	5.59632783264915	3.38982051174136
	0.636618464884278	4.23200712373919	3.68087717740066
	0.591831890381313	3.57229096941141	3.41230660220936
	0.86788150257015	6.04355620003205	3.85275195671857
	0.63187518937356	6.80971828816821	2.99954367382614
	0.94694210943874	6.30905846887735	3.57169419317189
	0.584706021179953	7.11915063516407	3.60100776472148
	0.415166145010859	5.69675444671975	2.82191380615079
	0.779697823944805	6.44141325622948	2.81417956030784
	1.06962022806893	3.91934922050268	2.59157171149547
	0.792456332815142	5.46400784650322	3.08631339233321
	0.513621335197321	5.53391702507667	2.59374420901539
	0.643847448770653	8.0915504713996	3.06378154472374
	0.733666139620277	7.7595920769953	3.13469480254253
	0.947239208624941	8.39859506897057
	0.61408855067515	7.64513799896189
	0.800899492117576	5.22977252802177
	0.753105191146062	5.65863552553661
	0.701731521670944	5.47818224889218
		4.90809337877997

## Sheet: Figure S8
FLAG relative mean intensity				Pgm relative mean intensity
	FLAG-KU80c	FLAG-Ku80a		Control	Ku80c KD	FLAG-KU80c	FLAG-Ku80a
	0.626606556169918	0.503340531843803		0.727405461261509	0.41050451559138	0.894271131712897	0.294960637765546
	1.1126224070663	0.419180009821687		0.464175057222575	0.358413237031236	1.13565176901975	0.299700669602199
	0.574478382599558	0.403278567738914		0.451805354163802	0.377560642445408	0.912447253088016	0.306400944430985
	1.18483902011231	0.426603090343466		0.748944909718049	0.461648152685645	1.19313511269663	0.447026855632534
	0.93401693161415	0.419511192238763		0.832700549690804	0.43810801799283	1.27483578734229	0.435412080460883
	1.10559820219942	0.580523556823775		0.613451945592525	0.418108149574556	1.24928683215169	0.420820621703497
	0.99656808106712	0.583557375206718		0.856750862224661	0.464446224613277	0.991793515153431	0.235482461479835
	0.958514090577658	0.457918980493376		0.91571296903132	0.349750286533977	0.966176939162711	0.483972937483548
	1.27745819166906	0.470670471324715		0.943247178167667	0.483800711600836	1.1168752707262	0.40529018788969
	1.28401073409637	0.486844112551884		1.22645270574524	0.487813259180319	1.22858209576409	0.459530393900539
	1.26888157558907	0.676428728268687		1.03386722260098	0.31228296576669	1.2311607326838	0.493675400989064
	0.976279159586913	0.379924502562552		0.96376368622351	0.394267541343264	0.979299441516809	0.435172803936567
	0.49060712310383	0.524925404452535		1.1172392219129	0.348947085225746	0.746776634888333	0.446820610291638
	0.546561212529904	0.808670040587817		0.768376292084272	0.375701963690442	0.781245035887721	0.564498857520708
	1.37869228277822	0.563813361369987		1.0482656256845	0.31322783246112	1.09028216523807	0.532741066132439
	1.38184187748137	0.678549783053659		1.17679885484542	0.426861185117506	1.18192864704431	0.457410734587042
	1.16342671687132	0.577146382446752		1.01569547244116	0.299337896743094	1.128672610655	0.46189677980964
	0.922429927466785	0.486199524196285		1.16736254133565	0.3729950411044	0.998176515772771	0.358367054191356
	1.08527545956803	0.768965791849993		0.921402960978488	0.373912426158309	1.1263942952315	0.479357238214177
	1.06353406226418	0.408961132361905		1.34785872537981	0.373005113904868	1.10542147030919	0.406224335604
	0.896994078751771	0.590339127242891		1.16973139793166	0.442914264238594	1.01123303178116	0.483943783378044
	0.957984310768367	0.322597141966563		1.28130613624644	0.355682633861453	1.10541751721014	0.372129502464973
	0.879686715863686	0.441329960519475		1.00392264932858	0.281075073262817	0.951876717375827	0.412566588894656
	1.25550388410631	0.539374370711662		1.11461755703044	0.320089500160795	1.21968830708857	0.320577745904215
	1.01207309239749	0.437236429711545		0.819361729195343	0.394779999818375	0.888668868156217	0.37205587599514
	1.00330669076136	0.50730753894764		0.845072039246263	0.403872127636689	0.937999705250853	0.353602771612446
	1.03023836138383	0.581261917377133		1.14015389271253	0.407939600486647	0.990672013350424	0.429279379430521
	1.13970005874188	0.363282204088457		1.224432139982	0.335372257114801	0.954003446654934	0.404149680802782
	0.918683114393865	0.613906866710183		1.00427094016136	0.278447554752914	0.950045862356492	0.567828393207352
	0.935281812106807	0.584239044583483		1.00979528205404	0.333252483769602	1.05431671802579	0.469177628051038
	0.902733945776979	0.439228719631803		1.15511660068564	0.394969710562276	0.630839043601203	0.451100144099366
	0.707875777250337	0.594204518086797		0.8893711894175	0.315280289090742	0.892402646231438	0.471146917558308
	1.02200836116791	0.459029373709658		0.984195886839968	0.319664504002197	0.909561946907278	0.433589777819304
	0.837002181920455	0.571158001270065		0.811595524013677	0.351843566513419	0.883086370094794	0.387069746192513
	1.03481751094974	0.374071915345251		1.11983348117598	0.36910522964835	1.07041620805016	0.408208411222145
	1.07632482434184	0.755044567981411		1.17261343520357	0.335963397465263	1.02489437194443	0.504064259327955
	0.714524027423213	0.598638858115377		0.980359404210545	0.281503490372517	1.01641402421489	0.407469865889746
	0.728300339883524	0.349219787100814		1.06642000501483	0.227910148204529	0.774270970939055	0.397329710695986
	0.976981661570351	0.740746625386791		1.0168269710235	0.328407124649569	0.912166735097635	0.540737501323284
	0.860481955833412	0.428690731461012		1.03354512104942	0.367600695353598	1.02349949813779	0.411838990605784
	1.15531896178013	0.398614203133971		1.0929118883609	0.26522052333736	1.03594522233216	0.384263425971668
	1.1266337357789	0.422308109757076		1.166171442183	0.355576090239903	0.900988777371168	0.409585648125327
	1.04568887176276	0.557602952485512		1.21496880095853	0.352872436562692	1.0002503343415	0.53392615961538
	0.786740589533757	0.412494474885769		1.10011451085376	0.402068640226173	0.726307564021107	0.423483033914642
	1.11244163708811	0.841545269174574		1.19009358308223	0.39367609690826	0.787296698387528	0.470895363620593
	0.997777645640837	0.541994134670057		1.18265407873082	0.338425570005226	1.05851080407709	0.470761528411361
	0.753739703145874	0.490585169916848		0.869562400123568	0.300435565920089	0.813549533272691	0.444088524709711
	0.977915359645932	0.469812361484592		1.15246262682055		1.09671108262331	0.464911664016016
	1.00355230159112	0.550118138175746		0.957416909675286		0.665084474609863	0.459099316051092
	1.07235201059458	0.350442798638251		1.086585751551		0.735872733355721	0.388919644506317
	1.08671443749249	0.749858675113096		0.926242200397105		1.0523537002622	0.468353558941084
	0.722588945785284	0.500912285247483		1.17836352185843		0.732748758819752	0.367984336014427
	1.08575904090727	0.485825657856491		1.00947892009822		0.993101344759805	0.464607427431326
	1.02222784210226	0.535251857622078		1.11297698291353		0.974622013085327	0.492473354792884
	1.26946646757542	0.45151022889403		1.01242359878587		1.13386778103052	0.39020846882879
	1.10305372086367	0.387288039521494		0.787227291090721		1.02982536887372	0.443061631209964
	1.05203797792833	0.569071378861891		1.0322400662145		1.06183106518519	0.439415277440687
	0.75498293606436	0.665538725074147		0.785091933412723		0.849484876115273	0.458239669049675
	1.08712538485345	0.590143687849731		0.899347861159142		1.00364741480713	0.513637524913511
	0.767862274921977	0.490756160285061		0.852016113856933		0.938749539721889	0.484837069731966
	0.961584022207864	0.496361150189319		0.795008814531212		0.986394342060518	0.502042591258253
	1.06027877646361	0.463901758768513		0.903168911498038		0.989574800300242	0.410079823517325
	1.10864057774109	0.410104684568269		1.05551344274247		1.03228757942425	0.50199196118194
	0.771105845564766	0.427688423309178		0.921844985871461		0.78184054745348	0.428614346536252
	1.09048177755927	0.375916390535525		0.945482807723528		1.09547178607069	0.39539459268917
	1.24092961659433	0.438725222524328		0.949942245548663		0.849533301578653	0.412253685900507
	1.16679961266898	0.607439029967219		0.874997683255893		0.97868093355753	0.458098193716315
	1.1413697234038	0.573923491604229		0.734185292208705		1.07259109671867	0.512232692338105
	1.25208550293516	0.593473033821705		0.889100364121909		1.10606582545457	0.528313633205393
	1.1283831653847	0.736260993341295		0.909036032691165		0.916365420427647	0.523692042298012
	1.0979208518182	0.431508277844123		0.916105276101608		0.995749655050296	0.374534050984148
	1.07388781684491	0.528459460072959		0.910530950312262		0.874678014380675	0.463616225854745
	1.10763011991427	0.636665088774432		0.830838640037575		0.970034327604426	0.525272521707233
	0.904084754405226	0.689586378526935		0.806453074295701		0.846719189191409	0.494912074812513
	1.14418625107753	0.634074561775035		0.910630423968201		0.979740174050477	0.499128663119959
	0.799731375196752	0.413837999742001		0.693474871785956		0.723345020366594	0.484192638565445
	0.645153331816342	0.561498802739664		0.870126933076568		0.602282198148703	0.509374449681642
	1.00721629359204	0.611250378278901		0.555965371017384		1.0250105702502	0.477391255626305
	0.877990768499956	0.610621070563894		0.739453784969514		0.787080228203894	0.467809095567883
	0.776969078295013	0.5728006701336		0.6828149220775		0.767971783621719	0.464015374827237
	0.890792481703371	0.532771045622124		0.856059678059744		0.781163047092971	0.435938450803809
	1.23271178995541	0.417233510887733		0.846772175922925		1.11233506044448	0.418819365308705
	0.669526157300907	0.509151148234947		0.826408736423622		0.619712514172973	0.452135437934598
	0.976320671993852	0.613337662848167		0.687657164330973		0.895420609293807	0.501088487995847
	1.23350836974942	0.382556592904357		0.739487006205773		1.15209392431287	0.381441901523702
	1.04815944573352	0.36961709925828		0.914388376764545		1.13182885616304	0.405150004915635
		0.498936294677188		0.768503551465274			0.40912777282558
		0.670246181085556					0.493617396862598
		0.851236607985685					0.481957655189237
		0.973583705522124					0.621572067170998
		0.582240285858708					0.367788619600813
		0.488391073669851					0.368921486563593
		1.21429566378604					0.64697707634133
		0.644848228359208					0.519480205311541
		1.0456667148339					0.609583077959334
		0.985769048619566					0.634443623756465
		0.788515996228561					0.399900213354186
		0.786218246302888					0.445012067475604
