# Supplementary material for: Functional diversification of Paramecium Ku80 paralogs safeguards genome integrity during precise programmed DNA elimination
Source: PLoS Genet. 2020 Apr 16;16(4):e1008723. doi: 10.1371/journal.pgen.1008723 (PMC7161955; doi:10.1371/journal.pgen.1008723)
Supplement: S1 Table — (XLSX) [file pgen.1008723.s020.xlsx]

## Sheet: Feuil1
Experiment	Clone number	Injected Transgene	CPHG (PCRq)	Feeding conditions	caryonide	% of progeny with functional new mac	Experimental reference of the clone	Comment
09-2018	a4	3f-KU80A	44	KU80	5a1	0	InjA9	Fig3 & S6
09-2018	a3	3f-KU80A	62	KU80	5a1	0	InjA10	Fig3 & S6
09-2018	a1	3f-KU80A	71	KU80	6c3	0	InjA3	Fig3 & S6
09-2018	a5	3f-KU80A	72	KU80	6c3	0	InjA5	Fig3 & S6
09-2018	a6	3f-KU80A	100	KU80	6c3	0	InjA7	Fig3 & S6
09-2018	ac1	3f-KU80AC	16	KU80	6c3	0	InjAC3	Exp. Fig5 & S11
09-2018	ac2	3f-KU80AC	37	KU80	6c4	0	InjAC8	Exp. Fig5 & S11
09-2018	ac3	3f-KU80AC	132	KU80	5a1	0	InjAC4	Exp. Fig5 & S11
09-2018	ac4	3f-KU80AC	213	KU80	6c3	0	InjAC1	Exp. Fig5 & S11
09-2018	ac5	3f-KU80AC	428	KU80	5a1	0	InjAC5	Exp. Fig5 & S11
09-2018	c1	3f-KU80C	13	KU80	5a1	0	InjC7	Fig3 & S6
09-2018	c2	3f-KU80C	37	KU80	6c3	26.6667	InjC4	Fig3 & S6
09-2018	c3	3f-KU80C	120	KU80	6c3	76.6667	InjC3	Fig3 & S6 &S12
09-2018	ca1	3f-KU80CA	13	KU80	6c3	13.3333	InjCA3	Exp. Fig5 & S11
09-2018	ca2	3f-KU80CA	38	KU80	5a1	56.6667	InjCA9	Exp. Fig5 & S11
09-2018	ca3	3f-KU80CA	77	KU80	5a1	73.3333	InjCA11	Exp. Fig5 & S11
09-2018	ca4	3f-KU80CA	316	KU80	5a1	26.6667	InjCA8	Exp. Fig5 & S11
09-2018		Not injected	0	KU80	5a1	0	Ni5a1	Exp. Fig3 & Fig5 & S6 & S11
09-2018		Not injected	0	KU80	6c3	0	Ni6c3	Exp. Fig3 & Fig5 & S6 & S11
09-2018		Not injected	0	KU80	6c4	0	Ni6c4	Exp. Fig3 & Fig5 & S6 & S11
09-2018		Not injected	0	L4440	6c3	87	Ni6c3	Exp. Fig3 & Fig5 & S6 & S11
09-2018		Not injected	0	L4440	6c4	90	Ni6c4	Exp. Fig3 & Fig5 & S6 & S11
11-2018	c8	3f-KU80C	20	KU80	1b1	0	C2-Ku80	Exp. Fig S12
11-2018	c11	3f-KU80C	692	KU80	2c1	40	C7-Ku80	Exp. Fig S12
11-2018	c9	3f-KU80C	800	KU80	1b1	100	C5-Ku80	Exp. Fig S12
11-2018	c10	3f-KU80C	930	KU80	1b1	100	C6-Ku80	Exp. Fig S12
11-2018	c12	3f-KU80C	1415	KU80	2c1	87	C14-Ku80	Exp. Fig S12
11-2018	c8	3f-KU80C	20	L4400	1b1	97	C2-L4440	Exp. Fig S12
11-2018	c11	3f-KU80C	692	L4400	2c1	100	C7-L4440	Exp. Fig S12
11-2018	c9	3f-KU80C	800	L4400	1b1	100	C5-L4440	Exp. Fig S12
11-2018	c10	3f-KU80C	930	L4400	1b1	100	C6-KL4440	Exp. Fig S12
11-2018	c12	3f-KU80C	1415	L4400	2c1	33	C14-L4440	Exp. Fig S12
11-2018	ca5	3f-KU80CA	43	KU80	1b1	0	CA2-Ku80	Exp. Fig S12
11-2018	ca6	3f-KU80CA	135	KU80	2c1	87	CA7-Ku80	Exp. Fig S12
11-2018	ca8	3f-KU80CA	175	KU80	1b1	74	CA6-Ku80	Exp. Fig S12
11-2018	ca7	3f-KU80CA	284	KU80	1b1	97	CA1-Ku80	Exp. Fig S12
11-2018	ca5	3f-KU80CA	43	L4400	1b1	100	CA2-L4440	Exp. Fig S12
11-2018	ca6	3f-KU80CA	135	L4400	2c1	100	CA7-L4440	Exp. Fig S12
11-2018	ca8	3f-KU80CA	175	L4400	1b1	93	CA6-L4440	Exp. Fig S12
11-2018	ca7	3f-KU80CA	284	L4400	1b1	90	CA1-L4440	Exp. Fig S12
11-2018		Not injected	0	KU80	1b1	0	Ni1b1-Ku80	Exp. Fig S12
11-2018		Not injected	0	L4400	1b1	100	Ni1b1-L4440	Exp. Fig S12
11-2018		Not injected	0	L4400	2c1	80	Ni2c1-L4440	Exp. Fig S12
07-2018	a2	3f-KU80CA	210	KU80	5c2	0		Exp. Fig3
07-2018	a2	3f-KU80CA	210	L4440	5c2	100		Exp. Fig3
07-2018	c4	3f-KU80C	329	KU80	5c1	97		Fig3 & S6
07-2018	c4	3f-KU80C	329	L4440	5c1	100		Fig3 & S6
07-2018		Not injected	0	KU80	5c1	0		Exp. Fig3
07-2018		Not injected	0	L4440	5c1	97		Exp. Fig3
07-2018		Not injected	0	L4440	5c2	97		Exp. Fig3
04-2019		Not injected	0	L4440	5c2	100	Ni5c2-L4440	Exp. Fig S8
04-2019		Not injected	0	KU80	5c2	0	Ni5c2-Ku80c	Exp. Fig S8
04-2019		Not injected	0	L4440	6a1	100	Ni6a1-L4440	Exp. Fig S8
04-2019		Not injected	0	KU80	6a1	0	Ni6a1-Ku80c	Exp. Fig S8
04-2019	c5	3f-KU80C	20	L4440	5c2	93	InjC13-L4440	Exp. Fig S8
04-2019	c5	3f-KU80C	20	KU80	5c2	0	InjC13-Ku80c	Exp. Fig S8
04-2019	c6	3f-KU80C	78	L4440	5c2	97	InjC9-L4440	Exp. Fig S8
04-2019	c6	3f-KU80C	78	KU80	5c2	77	InjC9-Ku80c	Exp. Fig3 & S8
04-2019	c7	3f-KU80C	80	L4440	5c2	97	InjC18-L4440	Exp. Fig S8
04-2019	c7	3f-KU80C	80	KU80	5c2	77	InjC18-Ku80c	Exp. Fig S8
04-2019	ac6	3f-KU80AC	40	L4440	5c2	30	InjAC3-L4440	Exp. Fig S8
04-2019	ac6	3f-KU80AC	40	KU80	5c2	0	InjAC3-Ku80c	Exp. Fig S8
04-2019	a7	3f-KU80A	20	KU80	6a1	0	InjA15-Ku80c	Exp. Fig S8
04-2019	a8	3f-KU80A	600	L4440	5c2	0	InjA29-L4440	Exp. Fig S8
04-2019	a8	3f-KU80A	600	KU80	5c2	0	InjA29-Ku80c	Exp. Fig3 & S8
05-2018		Not injected	0	L4440	7c2	93	Ni7c2	Exp.Fig4
05-2018		Not injected	0	L4440	8a	97	Ni-8a	Exp.Fig4
05-2018	gfp-Ku80c9	GFP-KU80C	77	L4440	8a	0	InjC9	Exp.Fig4
05-2018	gfp-Ku80c15	GFP-KU80C	133	L4440	7c2	17	InjC15	Exp.Fig4
05-2018	gfp-Ku80c22	GFP-KU80C	271	L4440	7c2	93	InjC22	Exp.Fig4
05-2018	gfp-Ku80c13	GFP-KU80C	549	L4440	8a	80	InjC13	Exp.Fig4
05-2018	gfp-Ku80a12	GFP-KU80A	20	L4440	8a	97	InjA12	Exp.Fig4
05-2018	gfp-Ku80a6	GFP-KU80A	473	L4440	7c2	90	InjA6	Exp.Fig4
05-2018	gfp-Ku80a5	GFP-KU80A	850	L4440	7c2	45	InjA5	Exp.Fig4
05-2018	gfp-Ku80a4	GFP-KU80A	1054	L4440	7c2	33	Inj A4	Exp.Fig4
05-2018	gfp-Ku80a17	GFP-KU80A	3006	L4440	8a	24	InjA17	Exp.Fig4
03-2016		Not injected	0	L4440		93	Ni L4440	Exp. Fig2
03-2016		3f-KU80C		L4440		80	i13 L4440	Exp. Fig2
03-2016		3f-KU80C		KU70		3	i13 KU70	Exp. Fig2
03-2016		3f-KU80C		XRCC4		0	i13 XRCC4	Exp. Fig2
03-2016		3f-KU80C		PGM		0	i13 PGM	Exp. Fig2
06-2017		Not injected	0	L4440		97	NI L4440	Exp.Fig1
06-2017		Not injected	0	KU80c		0	Ni Feeding KU80c	Exp.Fig1
06-2017		Not injected	0	PGM		0	Ni Feeding PGM	Exp.Fig1
06-2017		Not injected	0	KU70a&b		0	Ni Feeding KU70	Exp.Fig1
12-2013	KU80c_r1	Not injected	0	KU80c		0		Exp. S2 Fig
01-2014	ND7_r2	Not injected	0	ND7		97		Exp. Fig1 & S2 Fig
01-2014	KU80c_r2	Not injected	0	KU80c		3		Exp. Fig1 & S2 Fig
		NI	0.413793	L4440		93.3333	jaK2C20 Ctrl
		3f-KU80C	1.49386	L4440		66.6667	jaK1C2 Ctrl
		3f-KU80C	19.8646	L4440		83.3333	juK8iC16 Ctrl
		3f-KU80C	29	L4440		86.6667	fK2C20 Ctrl
		3f-KU80C	47.231	L4440		56.6667	juK8iC12 Ctrl
		3f-KU80C	88.8089	L4440		90	fK2C31 Ctrl
		3f-KU80C	161.358	L4440		100	fK1C1 Ctrl
		3f-KU80C	335.66	L4440		96.6667	fK1C15 Ctrl
		3f-KU80C	340.371	L4440		63.3333	juK8iC7 Ctrl
		3f-KU80C	383.186	L4440		90	jaK2C13 Ctrl
		3f-KU80C	1020	L4440		30	juK7iC18 Ctrl
		3f-KU80C	1584.76	L4440		96.6667	juK7iC2 Ctrl
		3f-KU80A	0.6	L4440		93.3333	jaK2A39 Ctrl
		3f-KU80A	1.5	L4440		100	jaK1A27 Ctrl
		3f-KU80A	37.4	L4440		60	jaK1A28 Ctrl
		3f-KU80A	44.1	L4440		50	fK2A82 Ctrl
		3f-KU80A	195.2	L4440		13.3333	jaK1A29 Ctrl
		3f-KU80A	308.9	L4440		0	juK7iA22 Ctrl
		3f-KU80A	698.6	L4440		0	fK1A49 Ctrl
		3f-KU80A	851.8	L4440		0	fK2A59 Ctrl
		3f-KU80A	1189.6	L4440		0	jaK2A41 Ctrl
		3f-KU80A	881	L4440		0	fK1A37 Ctrl
		3f-KU80A	819	L4440		0	juK8iA50 Ctrl
		3f-KU80A	882	L4440		0	juK7iA24 Ctrl
