# Supplementary material for: Functional diversification of Paramecium Ku80 paralogs safeguards genome integrity during precise programmed DNA elimination
Source: PLoS Genet. 2020 Apr 16;16(4):e1008723. doi: 10.1371/journal.pgen.1008723 (PMC7161955; doi:10.1371/journal.pgen.1008723)
Supplement: S2 Table — (XLSX) [file pgen.1008723.s021.xlsx]

## Sheet: Feuil1
S2 Table. Oligonucleotides used in qPCR
Unique Name	Other name	Sequence (5' -> 3')
Reference locus for normalization (IES 51A1835)
OMB063	51A1835-3'(4)	AGACAAGTAGGGAATCCACTTCTAGTAATC
OMB064	51A1835-5'	TAATGTATTGATAAGGCTTGCTCTACAGCC
KU80c locus
OMB1176		AGCTCCTGATGGCAAGACAT
OMB1177		AGTCTGTCCACAACCAGCTG
KU80a locus
OMB1180		GGACGCTGAGGATGGGAATA
OMB1181		TGTCTAACCAAATCCTGCTGTG
