# Supplementary material for: Functional diversification of Paramecium Ku80 paralogs safeguards genome integrity during precise programmed DNA elimination
Source: PLoS Genet. 2020 Apr 16;16(4):e1008723. doi: 10.1371/journal.pgen.1008723 (PMC7161955; doi:10.1371/journal.pgen.1008723)
Supplement: S3 Table — (XLSX) [file pgen.1008723.s022.xlsx]

## Sheet: Sheet1
S3 Table. Sequencing data with ENA accession numbers
Sample	ENA accession	Nb of reads	Mapped on MAC	%	Mapped on MIC	%	File prefix
Complementation of KU80c by KU80a (a4)	ERS3745343	115698390	102918643	0.889543	109112767	0.943079	PTET_Ku80a_Ku80cRNAi_clone9_S2
Complementation of KU80c by KU80ac (ac3)	ERS3745344	86160738	79495290	0.922639	83665397	0.971039	PTET_Ku80ac_Ku80cRNAi_clone4_S3
Complementation of KU80c by KU80c (c3)	ERS3745345	87736788	80832416	0.921306	82884347	0.944693	PTET_Ku80c_Ku80cRNAi_BET11_C3_S3
Complementation of KU80c by KU80c (c2)	ERS3745346	125383200	113631442	0.906273	117993633	0.941064	PTET_Ku80c_Ku80cRNAi_clone4_october_S1
Complementation of KU80c by KU80ca (ca3)	ERS3745347	99842880	84947866	0.850815	87708008	0.87846	PTET_Ku80ca_Ku80cRNAi_BET12_CA11_S4
Complementation of KU80c by KU80ca (ca8)	ERS3745348	123134552	117712245	0.955964	120306680	0.977034	PTET_Ku80ca_Ku80cRNAi_clone6_november_S2
Inactivation control ND7 (r2)	ERS3745349	110076610	103955459	0.944392	108394547	0.984719	ND7-2_CTL_KU80-2_MiB_CAGATC_L002
Inactivation KU80c (r1)	ERS3745350	100469580	93872217	0.934335	99934775	0.994677	KU80c-1_MiB_CGATGT_L006
Inactivation KU80c (r2)	ERS3745351	111785750	105809221	0.946536	111214150	0.994887	KU80c-2_MiB_GCCAAT_L002
